# Supplementary material for: Genetic variation and population structure of maize inbred lines adapted to the mid-altitude sub-humid maize agro-ecology of Ethiopia using single nucleotide polymorphic (SNP) markers
Source: BMC Genomics. 2017 Oct 12;18:777. doi: 10.1186/s12864-017-4173-9 (PMC5639748; doi:10.1186/s12864-017-4173-9)
Supplement: Supplementary file 1 — Summary of the 265 inbred lines and population structure. (XLSX 47 kb) [file 12864_2017_4173_MOESM1_ESM.xlsx]

## Sheet: Source
Additional file 1: Germplasm summary and group memership based on discriminant analysis of principal components (DAPC) and the model-based STRUCTURE.
S/N	Standard pedigree	Line name*	Germplasm identifier	Source	Type of maize	Heterotic group	Grain texture	Grain color	Source germplasm	Genetic purity based on SNPs	Heterogeneity	Group membership based on DAPC	Group membership based on STRUCTURE at K=3
1	S89500-F2-2-2-1-1-B	CML312	EIAR-34580	CIMMYT	Normal	A tester	Semi-flint	White	P500	Fixed	0	Group 1	Group 1
2	TZMI859	TZMI859	EIAR-901853	IITA	Normal	B	Flint	White	(88091X90156)-16-2-4-3-2-B-B-B-B-B	Not Fixed	0.08	Group 1	Group 1
3	(CML205/CML208//CML202)-X-2-1-2-B*3		EIAR-890716	CIMMYT	Normal	Unknown	Semi-flint	White	EMSR (IITA), Pop92, Refere to 264	Early generation/contaminated	0.29	Group 1	Group 1
4	DRB-F2-60-1-2-B-1-B*3		EIAR-890717	CIMMYT	Normal	B	Flint	White	Sister lines of SC constituted 50% of the initial population DR-B	Fixed	0.01	Group 1	Group 1
5	(DRB-F2-60-1-2-B-1-B*3/F7215)-1-1-3		EIAR-890718	EIAR	Normal	B	Semi-dent	White	DRB + F7215	Early generation/contaminated	0.26	Group 1	Group 1
6	(TZM1102/TZM1501)-2-3-B*4		EIAR-890719	IITA	Normal	A	Flint	White	(TZMI102xTZMI501)-2-3-B*7	Fixed	0.04	Group 2	Group 2
7	(ZM-605-C2-F2-428-3-B*7/F7215)-2-2-2-1-1		EIAR-890720	EIAR	Normal	B	Flint	White	ZM605 (AC8342/Ikenne(l )8149SR/Pool9A)	Not Fixed	0.08	Group 1	Group 1
8	(ZM-605-C2-F2-428-3-B*7/F7215)-2-2-2-2-1-1		EIAR-890721	EIAR	Normal	B	Flint	White	ZM605 (AC8342/Ikenne(l )8149SR/Pool9A) + F7215	Not Fixed	0.11	Group 1	Group 1
9	((CML388/CML391)-B-B-5-2/CML390)-2-1-2-1-1-B*3-#-#		EIAR-890722	CIMMYT	Normal	Unknown	Flint	White	EV7992 (CML390) and ZM609 (EV7992/V8449-SR)	Fixed	0.01	Group 1	Group 1
10	((KILIMAST94-B*5-101/CML442)-B-B-1-1/CML390)-3-3-1-2-1-B*3-#-#		EIAR-890723	CIMMYT	Normal	Unknown	Flint	White	Kilima, CML442, EV7992 (CML390)	Fixed	0.03	Group 1	Group 1
11	((KILIMAST94-B*5-101/CML442)-B-B-2-2/CML390)-5-1-2-2-1-3-B*3-#-#		EIAR-890724	CIMMYT	Normal	Unknown	Semi-flint	White	Kilima, CML442, EV7992 (CML390)	Fixed	0.03	Group 1	Group 1
12	((KILIMAST94-B*5-101/CML442)-B-B-2-2/CML390)-5-1-2-2-3-B-#-#		EIAR-890725	CIMMYT	Normal	Unknown	Unknown	White	Kilima, CML442, EV7992 (CML390)	Fixed	0.02	Group 1	Group 1
13	(((MSR-123/I137TN)-9-2-4-X-3/LZ956441)-B-1-1-5-B-4-B/ELITEBULKB)-BALBULK-12-1-2-1-B*3-#		EIAR-890726	CIMMYT	Normal	Unknown	Flint	Yellow	[MSR123XI137TN-9-2-4-X-3/LZ956441], EliteBulkB]-B(bal)	Fixed	0.03	Group 2	Group 2
14	(CML312/CML442//(CML390/CML206)-B-B-2-4-B*3)-1-B-3-1-1-B*3-#-#		EIAR-890727	CIMMYT	Normal	Unknown	Semi-dent	White	CML312,CML442,CML390,CML206	Early generation/contaminated	0.22	Group 1	Group 1
15	(CML312/CML445//(TUXPSEQ-C1-F2/P49SR)-F2-45-3-2-1-B)-1-2-1-1-2-B	CML545	EIAR-269745	CIMMYT	Normal	A	Dent	White	[CML312/CML445//[TUXPSEQ]C1F2/P49-SR]F2-45-3-2-1-B]-1-2-1-1-2-B	Fixed	0	Group 1	Group 1
16	(CML444/CML395/(SC/ZM605-#-B-19-2-X)-1-2-X-1-1-B*6)-2-2-2-1-B*6-#-#		EIAR-890728	CIMMYT	Normal	Unknown	Dent	White	P43, 90323(IITA), SC, ZM605(AC8342/Ikenne(l )8149SR/Pool9A)	Fixed	0.03	Group 1	Group 1
17	CML444/DRB-F2-60-1-1-1-B*3//(LZ956441/LZ966205)-B-3-4-4-B-5-B*7-#-#		EIAR-890729	CIMMYT	Normal	Unknown	Flint	White	CML444 (P43), DR-B, [LZ956441/LZ966205]; P43 (La posta ) has Tuxpeño synthetic composed of 16 inbred lines.	Fixed	0.02	Group 1	Group 1
18	(DTPW-C8-F31-4-2-1-6-B2/CML395//(CML445/ZM621B)-2-1-2-3-1-B-B)-3-2-1-1-1-2-B*4-#		EIAR-890730	CIMMYT	Normal	Unknown	Semi-flint	White	DTPW, CML395 (90323), CML445 ((TUXPSEQ-C1-F2/P49SR)-F2-45-7-5-1-B) and ZM621	Early generation/contaminated	0.2	Group 2	Group 2
19	(DTPW-C8-F31-4-2-1-6-B2/CML395//(CML445/ZM621B)-2-1-2-3-1-B-B)-3-2-1-1-2-1-B*3-#		EIAR-890731	CIMMYT	Normal	Unknown	Semi-flint	White	DTPW, CML395 (90323), CML445 ((TUXPSEQ-C1-F2/P49SR)-F2-45-7-5-1-B) and ZM621	Fixed	0.01	Group 2	Group 2
20	(DTPW-C8-F31-4-2-1-6-B2/CML395//(CML445/ZM621B)-2-1-2-3-1-B-B)-3-2-1-1-3-1-B-B-#		EIAR-890732	CIMMYT	Normal	Unknown	Unknown	White	DTPW, CML395 (90323), CML445 ((TUXPSEQ-C1-F2/P49SR)-F2-45-7-5-1-B) and ZM621	Fixed	0.01	Group 2	Group 2
21	(INTB-F2-90-2-1-1-B*3/CML395)-B-1-1-1-1-B-B-#-#		EIAR-890733	CIMMYT	Normal	B	Semi-flint	White	INTB, 90323(IITA)	Early generation/contaminated	0.29	Group 1	Group 1
22	(LZ956441/LZ966205)-B-3-4-4-B-5-B*7-#-#		EIAR-890734	CIMMYT	Normal	Unknown	Semi-flint	White	[LZ956441/LZ966205]	Fixed	0.04	Group 2	Group 2
23	(P501SR-C0-F2-47-3-1-1-B/(CML442/CML197//(TUXPSEQ-C1-F2/P49SR)-F2-45-7-3-2-B*3)-2-1-1-1-2-B*3)-B-9-1-B-B-#		EIAR-890735	CIMMYT	Normal	Unknown	Unknown	White	P501, TUXPSEQ, CML442, CML197	Fixed	0.03	Group 1	Group 1
24	(P502SR-C0-F2-54-2-3-2-B/(DRB-F2-180-2/DRB-3-4-1)-X-6-1-3-B-B-2-B*6)-B-2-1-B-B-#		EIAR-890736	CIMMYT	Normal	Unknown	Unknown	White	P502, DRB	Fixed	0	Group 1	Group 1
25	TZMI725	TZMI725	EIAR-473603	IITA	Normal	B	Unknown	White	[WEEVIL/(87036/87923)-X-800-3-1-Sn]-B-10-2-2-B*5-#-#	Fixed	0.02	Group 2	Group 2
26	(ZM621A-10-1-1-1-2-B*7/(TS6-C1-F238-1-3-3-1-2-#-B-B/(EV7992/EV8449SR)-C1-F2-334-1OSU8I-10-7-I-X-X-X-2-B-B-1)-1-1-2-1-1-B*3)-B-9-2-2-B*3-#		EIAR-890738	CIMMYT	Normal	Unknown	Unknown	White	ZM621, ZM609 [EV7992#/EV8449-SR]	Fixed	0.02	Group 1	Group 1
27	30G19F2-43-1-1-1-1-1-1		EIAR-890739	EIAR	Normal	Unknown	Flint	White	pioneer commercial hybrid	Fixed	0.02	Group 2	Group 2
28	30G19F2-43-1-1-1-1-1-2		EIAR-890740	EIAR	Normal	Unknown	Unknown	White	pioneer commercial hybrid	Fixed	0.03	Group 2	Group 1
29	30G19F2-54-1-1-1-#		EIAR-890741	EIAR	Normal	Unknown	Flint	White	pioneer commercial hybrid	Fixed	0.05	Group 1	Group 1
30	30G19F2-9-1-1-2-1-1-1		EIAR-890742	EIAR	Normal	Unknown	Unknown	White	pioneer commercial hybrid	Not Fixed	0.06	Group 2	Mixed
31	30H83-5-1-1-1-1-1-#		EIAR-890743	EIAR	Normal	B	Unknown	White	Pionner commerial hybrid	Not Fixed	0.07	Group 3	Group 3
32	30H83-5-1-2-1-1-1-1-#		EIAR-890744	EIAR	Normal	B	Unknown	White	Pionner commerial hybrid	Fixed	0.05	Group 3	Group 3
33	30H83-5-1-3-2-1-1		EIAR-890745	EIAR	Normal	Unknown	Unknown	White	Pionner commerial hybrid	Not Fixed	0.07	Group 3	Group 3
34	30H83-5-1-4-2-1-1-1-#		EIAR-890746	EIAR	Normal	Unknown	Unknown	White	pioneer commercial hybrid	Not Fixed	0.11	Group 1	Group 1
35	30H83-56-1-1-3-1-1-#		EIAR-890747	EIAR	Normal	Unknown	Flint	White	pioneer commercial hybrid	Early generation/contaminated	0.18	Group 1	Group 1
36	30H83-7-1-1-1-2-1-1		EIAR-890748	EIAR	Normal	Unknown	Flint	White	pioneer commercial hybrid	Not Fixed	0.11	Group 1	Group 1
37	30H83-56-1-1-1-1-1-#		EIAR-890749	EIAR	Normal	AB	Semi-flint	White	pioneer commercial hybrid	Early generation/contaminated	0.14	Group 1	Group 1
38	30H83-7-1-2-1-1-1-#		EIAR-890750	EIAR	Normal	AB	Flint	White	pioneer commercial hybrid	Not Fixed	0.1	Group 1	Group 1
39	30H83-7-1-3-1-1-1-1-#		EIAR-890751	EIAR	Normal	Unknown	Unknown	White	pioneer commercial hybrid	Not Fixed	0.09	Group 1	Group 1
40	30H83-7-1-5-1-1-1-1		EIAR-890752	EIAR	Normal	B	Flint	White	pioneer commercial hybrid	Not Fixed	0.08	Group 1	Group 1
41	30H83-7-3-4-1-1-1-#		EIAR-890753	EIAR	Normal	B	Semi-flint	White	pioneer commercial hybrid	Not Fixed	0.08	Group 1	Group 1
42	30V53F2-20-2-1-2-1-#		EIAR-890754	EIAR	Normal	Unknown	Flint	White	Pionner commerial hybrid	Fixed	0.05	Group 3	Group 3
43	30V53F2-20-2-1-3-3-1-1		EIAR-890755	EIAR	Normal	Unknown	Unknown	White	Pionner commerial hybrid	Fixed	0.02	Group 3	Group 3
44	3253F3-9-WF-3-1-1		EIAR-890756	EIAR	Normal	Unknown	Unknown	White	Unkonwn	Early generation/contaminated	0.19	Group 1	Group 1
45	35B-190-O-S10-9-1-1-#		EIAR-890757	EIAR	Normal	Unknown	Semi-flint	White	Unkonwn	Early generation/contaminated	0.14	Group 1	Group 1
46	BH660F2-10-2-1-2-1-#		EIAR-890758	EIAR	Normal	B	Semi-flint	White	Kitale Syn II, Ecuador 573	Early generation/contaminated	0.13	Group 3	Group 3
47	BH660F2-31-1-1-2-1-1-1-1		EIAR-890759	EIAR	Normal	Unknown	Semi-flint	White	Kitale Syn II, Ecuador 573	Not Fixed	0.06	Group 3	Group 3
48	35B-190-O-S10-2-1-1-1-#		EIAR-890760	EIAR	Normal	Unknown	Flint	White	Unkonwn	Not Fixed	0.09	Group 1	Group 1
49	35B-190-O-S10-2-1-2-2		EIAR-890761	EIAR	Normal	Unknown	Flint	White	Unkonwn	Early generation/contaminated	0.22	Group 1	Group 1
50	35B-190-O-S10-2-1-2-2-1-2-1		EIAR-890762	EIAR	Normal	Unknown	Unknown	White	Unkonwn	Early generation/contaminated	0.22	Group 1	Group 1
51	35B-190-O-S10-2-1-2-2-1-3-1		EIAR-890763	EIAR	Normal	Unknown	Unknown	White	Unkonwn	Early generation/contaminated	0.22	Group 1	Group 1
52	35B-190-O-S10-2-1-2-3-1-1-1		EIAR-890764	EIAR	Normal	Unknown	Unknown	White	Unkonwn	Early generation/contaminated	0.23	Group 1	Group 1
53	(CIMCALI8843/S9243)-B-B-#-B-5-1-B-B-2-3-1-B-#-#		EIAR-890765	CIMMYT	Normal	B	Flint	White	CIMCALI8843/S9243	Fixed	0.02	Group 2	Group 2
54	(CIMCALI8843/S9243)-B-B-#-B-5-1-B-B-2-3-2-B-#-#		EIAR-890766	CIMMYT	Normal	B	Flint	White	CIMCALI8843/S9243	Fixed	0.02	Group 2	Group 2
55	(CIMCALI8843/S9243)-B-B-#-B-5-1-B-B-2-3-4-B-#-#		EIAR-890767	CIMMYT	Normal	B	Flint	White	CIMCALI8843/S9243	Fixed	0.01	Group 2	Group 2
56	(CIMCALI8843/S9243)-B-B-#-B-5-1-B-B-4-1-3-B-#-#		EIAR-890768	CIMMYT	Normal	B	Flint	White	CIMCALI8843/S9243	Fixed	0.01	Group 2	Group 2
57	((EV7992/EV8449SR)-C1-F2-334-1OSU9I-8-2-I-X-1-2-B-B/CML202)-B-B-5-2-B	CKL05002	EIAR-570153	CIMMYT	Normal	Unknown	Flint	White	[[EV7992#/EV8449-SR]C1F2-334-1(OSU9i)-8-2(I)-X-1-2-B-B/CML202]-B-B-5-2-B*4	Early generation/contaminated	0.29	Group 2	Mixed
58	(CML202/CML395)-B-B-2-1-B	CML543	EIAR-277485	CIMMYT	Normal	Unknown	Semi-dent	White	[CML202/CML395-6]-B-B-2-1-B*4	Fixed	0.02	Group 2	Group 2
59	(CML202/CML395)-B-B-3-2-B	CKL05004	EIAR-277438	CIMMYT	Normal	Unknown	Semi-dent	White	[CML202/CML395-6]-B-B-3-2-B-B*4	Fixed	0.03	Group 2	Group 2
60	(CML387/CML390)-B-1-1-4-B	CKL05017	EIAR-286936	CIMMYT	Normal	Unknown	Unknown	White	[CML387/CML390]-B-1-1-4-B-B*4 (CML390 is EV7992; CML387 is ZM609 (EV7992#/EV8449-SR)	Fixed	0.01	Group 2	Group 2
61	(CML390/CML197)-B-B-5-1-B	CKL05019	EIAR-277448	CIMMYT	Normal	Unknown	Semi-flint	White	[CML390/CML197]-B-B-5-1-B*4; CML390 is EV7992	Early generation/contaminated	0.15	Group 1	Group 1
62	(CML387/CML390)-B-1-1-5-#-B	CKL05022	EIAR-277483	CIMMYT	Normal	Unknown	Unknown	White	[CML387/CML390]-B-1-1-5-#-B-B*4	Fixed	0.01	Group 2	Group 2
63	(CML197/CML142)-1-E-F2-197-1-1-1-1-1		EIAR-890770	EIAR	Normal	Unknown	Flint	White	MSR and Ecuador 573	Early generation/contaminated	0.14	Group 3	Group 3
64	(CML197/CML142)-1-E-F2-197-1-1-1-2-1		EIAR-890771	EIAR	Normal	Unknown	Unknown	White	MSR and Ecuador 573	Early generation/contaminated	0.16	Group 3	Group 3
65	(CML197/CML142)-1-E-F2-197-1-1-1-2-2		EIAR-890772	EIAR	Normal	Unknown	Unknown	White	MSR and Ecuador 573	Early generation/contaminated	0.17	Group 3	Group 3
66	(CML197/CML142)-1-E-F2-60-1-1-1-1-1		EIAR-890773	EIAR	Normal	Unknown	Unknown	White	MSR and Ecuador 573	Not Fixed	0.11	Group 3	Group 3
67	(CML197/CML142)-1-E-F2-60-1-1-2-1-1		EIAR-890774	EIAR	Normal	Unknown	Unknown	White	MSR and Ecuador 573	Not Fixed	0.1	Group 3	Group 3
68	(CML197/CML142)-1-E-F2-70-1-1-1-1-1		EIAR-890769	EIAR	Normal	Unknown	Unknown	White	MSR and Ecuador 573	Early generation/contaminated	0.15	Group 3	Group 3
69	(CML197/CML142)-1-E-F2-86-1-1-1-1-1		EIAR-890775	EIAR	Normal	Unknown	Flint	White	MSR and Ecuador 573	Early generation/contaminated	0.14	Group 3	Group 3
70	P502-C1-771-2-2-1-1-B	CML383	EIAR-122615	CIMMYT	Normal	B	Flint	White	POP502	Fixed	0	Group 1	Group 1
71	(M37W/ZM607-#-B-F37SR-2-3SR-6-2-X)-8-2-X-1-B	CML442	EIAR-34875	CIMMYT	Normal	A tester	Dent	White	(M37W/ZM607-#-B-F37SR-2-3SR-6-2-X)-8-2-X-1-B	Not Fixed	0.07	Group 1	Group 1
72	P43-C9-1-1-1-1-1-B	CML444	EIAR-34575	CIMMYT	Normal	B tester	Semi-dent	White	P43 (La Posta - Tuxpeño synthetic composed of 16 inbred lines)	Not Fixed	0.1	Group 1	Group 1
73	(TUXPSEQ-C1-F2/P49SR)-F2-45-7-5-1-B	CML445	EIAR-33905	CIMMYT	Normal	AB	Semi-dent/semi-flint	White	(TUXPSEQ-C1-F2/P49SR)-F2-45-7-5-1-B	Fixed	0.02	Group 1	Group 1
74	G9A-C6-HS3-1-3-1-1-2P-2P-1-1-2-1-B	CML464	EIAR-31991	CIMMYT	Normal	AB	Semi-dent	White	G9A (pool9A)	Not Fixed	0.08	Group 1	Group 1
75	DTPW-C8-F31-4-2-1-5-B	CML488	EIAR-31717	CIMMYT	Normal	AB	Dent	White	DTPW-C8-F31-4-2-1-5-B	Fixed	0	Group 1	Group 1
76	(CML202/LAPOSTASEQ-C3-FS297-2-1-1-2-2-B)-B-3-1-1-8-B	CML489	EIAR-30994	CIMMYT	Normal	B	Semi-dent	White	(CML202/LAPOSTASEQ-C3-FS297-2-1-1-2-2-B)-B-3-1-1-8-B	Fixed	0.01	Group 2	Group 2
77	DE-147-Z-126-72-1-1-2-2-2-1		EIAR-890780	EIAR	Normal	Unknown	Flint	White	[[EV7992#/EVPOP43-SRBC3]#b#bsr-118-2-2-5-7-X-1-1-B/CML312]	Early generation/contaminated	0.24	Group 1	Group 1
78	DE-147-Z-126-72-1-3-1-2-1-#		EIAR-890781	EIAR	Normal	Unknown	Flint	White	[[EV7992#/EVPOP43-SRBC3]#b#bsr-118-2-2-5-7-X-1-1-B/CML312]	Early generation/contaminated	0.13	Group 1	Group 1
79	DE-38-Z-126-3-2-2-1-1		EIAR-890782	EIAR	Normal	Unknown	Flint	White	[CML197/CML390]	Fixed	0.05	Group 3	Group 3
80	DE-38-Z-126-3-2-2-2-1-1		EIAR-890783	EIAR	Normal	Unknown	Unknown	White	[CML197/CML390]	Not Fixed	0.07	Group 3	Group 3
81	DE-38-Z-126-3-2-2-2-2		EIAR-890784	EIAR	Normal	Unknown	Flint	White	[CML197/CML390]	Not Fixed	0.07	Group 3	Group 3
82	DE-78-Z-126-3-2-1-2-1-#		EIAR-890785	EIAR	Normal	Unknown	Unknown	White	[CML197/CML390]	Early generation/contaminated	0.2	Group 1	Group 1
83	DE78-Z-126-3-2-2-1-1(g)		EIAR-890786	EIAR	Normal	B	Unknown	White	[CML197/CML390]	Not Fixed	0.1	Group 3	Group 3
84	DE78-Z-126-3-2-2-1-1-1(P)		EIAR-890787	EIAR	Normal	B	Unknown	White	[CML197/CML390]	Not Fixed	0.1	Group 3	Group 3
85	FH625-272-1-1-1-#		EIAR-890788	EIAR	Normal	Unknown	Flint	White	A7033/F7215	Early generation/contaminated	0.23	Group 1	Group 1
86	FH625-272-1-2-1-#		EIAR-890789	EIAR	Normal	Unknown	Flint	White	A7033/F7215	Early generation/contaminated	0.22	Group 1	Group 1
87	FH-625-272-1-2-1-1-1-1		EIAR-890790	EIAR	Normal	A	Unknown	White	A7033/F7215	Early generation/contaminated	0.24	Group 1	Group 1
88	Gibe-1-145-3-1-4-1-1-#		EIAR-890791	EIAR	Normal	Unknown	Semi-dent	White	Mainly based on CIMMYT and East African germplasm	Early generation/contaminated	0.23	Group 1	Group 1
89	GIBE-1-158-1-1-1-1-#		EIAR-890792	EIAR	Normal	B	Semi-dent	White	Mainly based on CIMMYT and East African germplasm	Early generation/contaminated	0.21	Group 1	Group 1
90	GIBE-1-178-2-1-2-1-#		EIAR-890793	EIAR	Normal	B	Semi-flint	White	Mainly based on CIMMYT and East African germplasm	Early generation/contaminated	0.17	Group 1	Group 1
91	Gibe-1-198-2-2-1		EIAR-890794	EIAR	Normal	Unknown	Unknown	White	Mainly based on CIMMYT and East African germplasm	Early generation/contaminated	0.3	Group 1	Group 1
92	GIBE-1-20-2-1-2-1-1-#		EIAR-890795	EIAR	Normal	Unknown	Semi-dent	White	Mainly based on CIMMYT and East African germplasm	Early generation/contaminated	0.18	Group 1	Group 1
93	Gibe-1-20-2-2-1-1-1-#		EIAR-890796	EIAR	Normal	A	Unknown	White	Mainly based on CIMMYT and East African germplasm	Early generation/contaminated	0.22	Group 1	Group 1
94	GIBE1-265-5-4-1-1-1-#		EIAR-890797	EIAR	Normal	Unknown	Semi-flint	White	Mainly based on CIMMYT and East African germplasm	Early generation/contaminated	0.17	Group 1	Group 1
95	Gibe-1-54-3-6-1-2-1-#		EIAR-890798	EIAR	Normal	Unknown	Flint	White	Mainly based on CIMMYT and East African germplasm	Early generation/contaminated	0.19	Group 1	Group 1
96	Gibe-1-91-1-1-1-1-#		EIAR-890799	EIAR	Normal	A	Unknown	White	Mainly based on CIMMYT and East African germplasm	Early generation/contaminated	0.26	Group 1	Group 1
97	IL0OOE-47-2-3-1-1-1		EIAR-891023	EIAR	Normal	A	Unknown	White	Unkonwn (local check2)	Early generation/contaminated	0.21	Group 1	Group 1
98	IL0OOE-5-2-4-2-1-1		EIAR-891024	EIAR	Normal	Unknown	Unknown	White	CZH99023(CML202/CML395//CZL00025)	Early generation/contaminated	0.17	Group 1	Group 1
99	IL00E-1-9-1-1-1-1-1		EIAR-891025	EIAR	Normal	B	Semi-flint	White	CZH99019 (CML202/CML395//CML390)	Not Fixed	0.07	Group 2	Group 2
100	G25Q-C18-HS520-1-1-#-1-2-#-5-3-B-1-B	CML161	EIAR-34893	CIMMYT	Quality protein maize (QPM)	Unknown	Flint	Yellow	G25Q	Fixed	0	Group 1	Group 1
101	ILO00E-5-5-3-1-1-#		EIAR-891026	EIAR	Normal	B	Unknown	White	CZH99023(CML202/CML395//CZL00025)	Early generation/contaminated	0.2	Group 1	Group 1
102	IL00E-1-9-1-1-2-1-2		EIAR-891027	EIAR	Normal	B	Semi-dent	White	CZH99019 (CML202/CML395//CML390)	Fixed	0.04	Group 2	Group 2
103	KULENI353-1-1-1-2-1-1-#		EIAR-890800	EIAR	Normal	B	Semi-dent	White	Pool9A (mainly based on Kitale II and Ecuador 573)	Early generation/contaminated	0.22	Group 1	Group 1
104	KULENI320-2-3-1-1-1-1-#		EIAR-890801	EIAR	Normal	A	Unknown	White	Pool9A (mainly based on Kitale II and Ecuador 573)	Early generation/contaminated	0.22	Group 1	Group 1
105	KULENI320-2-3-1-1-2-1-1-#		EIAR-890802	EIAR	Normal	A	Semi-dent	White	Pool9A (mainly based on Kitale II and Ecuador 573)	Early generation/contaminated	0.22	Group 1	Group 1
106	KuleniC1-0080-2-4-1-2-1-#		EIAR-890803	EIAR	Normal	A	Flint	White	Pool9A (mainly based on Kitale II and Ecuador 573)	Early generation/contaminated	0.25	Group 1	Group 1
107	Kuleni-0034-1-1-4-2-1-#		EIAR-890804	EIAR	Normal	A	Semi-flint	White	Pool9A (mainly based on Kitale II and Ecuador 573)	Early generation/contaminated	0.24	Group 1	Group 1
108	Kulenic1-0080-4-2-4-1-2-#		EIAR-890805	EIAR	Normal	A	Flint	Yellow	Pool9A (mainly based on Kitale II and Ecuador 573)	Early generation/contaminated	0.24	Group 1	Group 1
109	MAS(CML206/CML312)-23-2-1-1-B	CML537	EIAR-159543	CIMMYT	Normal	A	Unknown	white	MAS[206/312]-23-2-1-1-B*4-#-#	Fixed	0.01	Group 1	Group 1
110	MAS(MSR/CML312)-117-2-2-1-B	CML539	EIAR-159545	CIMMYT	Normal	A	Semi-dent/semi-flint	white	MAS[MSR/312]-117-2-2-1-B*9-#-#	Fixed	0.02	Group 1	Group 1
111	P501SR-C0-F2-47-3-1-1-B*4-#-#		EIAR-890808	CIMMYT	Normal	Unknown	Semi-flint	White	P501	Not Fixed	0.11	Group 1	Group 1
112	PO00E-3-2-1-2-1-#		EIAR-891028	EIAR	Normal	Unknown	Unknown	White	Uknown	Early generation/contaminated	0.24	Group 1	Group 1
113	POO9A-134-2-3-2-1-1-1		EIAR-890809	EIAR	Normal	Unknown	Unknown	White	Pool9A (mainly based on Kitale II and Ecuador 573)	Early generation/contaminated	0.26	Group 1	Group 1
114	POOE4-2-2-1-2-1		EIAR-891029	EIAR	Normal	Unknown	Semi-flint	White	uknown	Early generation/contaminated	0.17	Group 1	Group 1
115	POOL9A-105-1-1-1-1-1-#		EIAR-890811	EIAR	Normal	Unknown	Semi-flint	White	Pool9A (mainly based on Kitale II and Ecuador 573)	Early generation/contaminated	0.24	Group 1	Group 1
116	POOL9A-128-5-1-1-1-1		EIAR-890812	EIAR	Normal	A	Unknown	White	Pool9A	Not Fixed	0.09	Group 1	Group 1
117	POOL9A-4-4-1-1-1-#		EIAR-890813	EIAR	Normal	Unknown	Flint	White	Pool9A (mainly based on Kitale II and Ecuador 573)	Early generation/contaminated	0.26	Group 1	Group 1
118	POOL9A-128-5-1-1-1-2		EIAR-890814	EIAR	Normal	A	Semi-flint	White	Pool9A	Not Fixed	0.1	Group 1	Group 1
119	(SC(PHAM)-3/(CML205/SC22//CML202)-X)-4-B*3		EIAR-890815	EIAR	Normal	Unknown	Semi-flint	White	uknown	Early generation/contaminated	0.22	Group 1	Mixed
120	SC715-15-3-1-1-1-1-#		EIAR-890816	EIAR	Normal	Unknown	Semi-flint	White	SeedCo commercial hybrid	Early generation/contaminated	0.2	Group 2	Group 2
121	SZSYNA99-F2-133-2-3-1		EIAR-890817	CIMMYT	Normal	A	Unknown	White	Sitophilus zeamais synthetic of HGA formed in 1999 from 11 inbred lines	Early generation/contaminated	0.19	Group 1	Group 1
122	SZSYNA99-F2-3-6-2-1-1-1-1		EIAR-890818	CIMMYT	Normal	A	Flint	White	Sitophilus zeamais synthetic of HGA formed in 1999 from 11 inbred lines	Early generation/contaminated	0.15	Group 1	Group 1
123	SZSYNA99-F2-7-2-1-1-1-1		EIAR-890819	CIMMYT	Normal	A	Unknown	White	Sitophilus zeamais synthetic of HGA formed in 1999 from 11 inbred lines	Not Fixed	0.08	Group 1	Group 1
124	SZSYNA99-F2-81-4-3-1		EIAR-890820	CIMMYT	Normal	A	Unknown	White	Sitophilus zeamais synthetic of HGA formed in 1999 from 11 inbred lines	Not Fixed	0.1	Group 1	Group 1
125	SZSYNA99-F2-133-2-1-1-1-#		EIAR-890821	CIMMYT	Normal	Unknown	Flint	White	Sithophilus zea mays synthetic 1999	Not Fixed	0.12	Group 1	Group 1
126	SZSYNA99-F2-2-7-3-1-1-1		EIAR-890822	CIMMYT	Normal	A	Unknown	White	Sitophilus zeamais synthetic of HGA formed in 1999 from 11 inbred lines	Early generation/contaminated	0.21	Group 1	Group 1
127	SZSYNA99-F2-3-6-3-1-#		EIAR-890824	CIMMYT	Normal	A	Flint	White	Sitophilus zeamais synthetic of HGA formed in 1999 from 11 inbred lines	Early generation/contaminated	0.31	Group 1	Group 1
128	SZSYNA99-F2-3-6-4-1-1-1-1-#		EIAR-890825	CIMMYT	Normal	A	Flint	White	Sitophilus zeamais synthetic of HGA formed in 1999 from 11 inbred lines	Early generation/contaminated	0.14	Group 1	Group 1
129	TZMI102-#-#	TZMI102	EIAR-890827	IITA	Normal	A	Flint	White	TZMSR-W	Not Fixed	0.08	Group 2	Group 2
130	TZMI407-short-#-#	TZMI407	EIAR-890828	IITA	Normal	B	Semi-dent	White	Nat'l var. x TZSR	Not Fixed	0.07	Group 1	Group 2
131	TZMI717-#	TZMI717	EIAR-890829	IITA	Normal	B	Flint	White	(89258xZ28)-4-7	Fixed	0	Group 1	Group 1
132	TZMI718-#	TZMI718	EIAR-890830	IITA	Normal	B	Semi-flint	White	(89302xZ28-7-6	Early generation/contaminated	0.15	Group 1	Group 1
133	TZMI719-#	TZMI719	EIAR-890831	IITA	Normal	A	Flint	White	(TZMI101/TZMI501)-106	Not Fixed	0.06	Group 2	Group 2
134	TZMI723-#	TZMI723	EIAR-890832	IITA	Normal	A	Flint	White	(TZMI101/TZMI501)-42	Not Fixed	0.07	Group 2	Group 2
135	TZMI730-#	TZMI730	EIAR-890833	IITA	Normal	B	Semi-dent	White	TZMI407/(8232/TZMSRW/ZM607)-3	Early generation/contaminated	0.28	Group 1	Group 1
136	TZMI733-#	TZMI733	EIAR-890834	IITA	Normal	A	Semi-dent	White	(TZMI102 x TZMI204)-9-1-1-1-B-B-B-B-B-B-B	Not Fixed	0.09	Group 2	Group 2
137	TZMI740-#	TZMI740	EIAR-890835	IITA	Normal	B	Semi-dent	White	(TZMI407 x 89183)-11-2-1-2-B-B-B-B-B-B-B	Not Fixed	0.12	Group 1	Group 2
138	TZMI741-#-#	TZMI741	EIAR-890836	IITA	Normal	B	Semi-dent	White	TZMI407-SxMO17LPA-1-1-B*8	Early generation/contaminated	0.13	Group 1	Group 1
139	TZMI742-#-#	TZMI742	EIAR-890837	IITA	Normal	B	Semi-flint	White	TZMI407-SxMO17LPA-11-2-B*8	Early generation/contaminated	0.13	Group 1	Group 1
140	TZMI744-#-#	TZMI744	EIAR-890838	IITA	Normal	B	Flint	White	TZMI407-SxMO17LPA-31-2-B*8	Early generation/contaminated	0.14	Group 1	Group 1
141	TZMI745-#	TZMI745	EIAR-890839	IITA	Normal	A	Unknown	White	(TZMI101xTZMI501)-122-2-1-2-1-1-B*6	Not Fixed	0.12	Group 2	Group 2
142	TZMI746-#	TZMI746	EIAR-890840	IITA	Normal	A	Semi-flint	White	(TZMI101xTZMI501)-28-1-1-2-1-1-B*7	Early generation/contaminated	0.15	Group 2	Group 2
143	TZMI747-#-#	TZMI747	EIAR-890841	IITA	Normal	A	Semi-flint	White	CAMINBTCSEL1-34-1-1-1-B*9	Fixed	0.05	Group 2	Group 2
144	TZMI748-#-#	TZMI748	EIAR-890842	IITA	Normal	A	Unknown	White	NEW-S4/S3-71-2-1-1-B*9	Early generation/contaminated	0.18	Group 1	Group 1
145	TZMI750-#-#	TZMI750	EIAR-890843	IITA	Normal	B	Semi-flint	White	TZMI407 x TZMI604-8-1-1-1-B-B-B-B-B	Early generation/contaminated	0.16	Group 2	Group 2
146	TZMI751-#-#	TZMI751	EIAR-890844	IITA	Normal	A	Flint	White	(TZMI101-x-TZMI501)-31-1-3-1-1-1-B--B*4	Not Fixed	0.12	Group 2	Group 2
147	TZMI753-#-#	TZMI753	EIAR-890845	IITA	Normal	A	Unknown	White	POP43-SR-S5-57-1-1-2-1-1-B*10	Fixed	0.01	Group 2	Group 2
148	TZMI754-#-#	TZMI754	EIAR-890846	IITA	Normal	A	Flint	White	(TZMI101xTZMI501)-123-1-1-1-1-1-B*6	Fixed	0.05	Group 2	Group 2
149	TZMI755-#-#	TZMI755	EIAR-890847	IITA	Normal	A	Unknown	White	(TZMI101xTZMI501)-123-1-2-1-1-1-B*6	Not Fixed	0.06	Group 2	Group 2
150	TZMI759-#-#	TZMI759	EIAR-890848	IITA	Normal	B	Semi-flint	White	TZMI407 x TZMI214-13-4-1-2-B-B-B-B-B	Early generation/contaminated	0.14	Group 1	Group 1
151	TZMI760-#-#	TZMI760	EIAR-890849	IITA	Normal	B	Unknown	White	TZMI407 x TZMI214-3-2-1-2-B-B-B-B-B	Not Fixed	0.09	Group 2	Group 2
152	TZMI761-#-#	TZMI761	EIAR-890850	IITA	Normal	B	Unknown	White	TZMI407-SxMO17LPA-16-3-B*7	Not Fixed	0.1	Group 1	Group 1
153	TZMI763-#-#	TZMI763	EIAR-890851	IITA	Normal	B	Unknown	White	(TZMI102 x TZMI204)-8-2-1-1-B-B-B-B-B-B-B	Not Fixed	0.11	Group 2	Group 2
154	TZMI764-#	TZMI764	EIAR-890852	IITA	Normal	B	Semi-dent	White	TZMI407-SxMO17LPA-32-1-B*7	Not Fixed	0.11	Group 1	Group 1
155	TZMI766-#-#	TZMI766	EIAR-890853	IITA	Normal	B	Unknown	White	(TZMI407x89183)-11-2-1-1-B*11	Not Fixed	0.12	Group 1	Group 1
156	X1264DW-1-2-1-1-1-1		EIAR-890854	EIAR	Normal	A	Unknown	White	uknown	Early generation/contaminated	0.19	Group 1	Group 1
157	Z97SYNGLSB-F2-188-2-1-3-B*8-#-#		EIAR-890855	CIMMYT	Normal	Unknown	Flint	White	Unkonwn	Not Fixed	0.08	Group 1	Group 1
158	(((CML142/144-7-B)-F2/144-7-B)-F2/144-7-B)-B-12-1-1-1-1		EIAR-890856	EIAR	Quality protein maize (QPM)	Unknown	Unknown	White	P62 and Ecuador 573	Early generation/contaminated	0.15	Group 3	Group 1
159	(((CML142/144-7-B)-F2/144-7-B)-F2/144-7-B)-B-25-1-1-1-#		EIAR-890857	EIAR	Quality protein maize (QPM)	Unknown	Flint	White	P62 and Ecuador 573	Early generation/contaminated	0.14	Group 3	Group 3
160	(((CML142/144-7-B)-F2/144-7-B)-F2/144-7-B)-B-32-1-1-1-#		EIAR-890858	EIAR	Quality protein maize (QPM)	Unknown	Flint	White	P62 and Ecuador 573	Early generation/contaminated	0.13	Group 3	Group 3
161	((((CML159/(CML159/(MSR/G9)-C1-F2-205-1OSU23I-5-3-X-X-1-B-B)-F2-3SX)-8-1-B-B/CML509)-F2-1/(CML182/(CML182/CML395)-F2-3SX)-4-1-B)-3/CML520)-B*3-4-1-1-B-#		EIAR-890859	CIMMYT	Quality protein maize (QPM)	Unknown	Semi-dent	White	CML159, [MSRXPOOL9], CML509, CML182, CML395, CML390IR	Fixed	0.05	Group 2	Group 2
162	((((CML159/(CML159/(MSR/G9)-C1-F2-205-1OSU23I-5-3-X-X-1-B-B)-F2-3SX)-8-1-B-B/CML509)-F2-1/(CML182/(CML182/CML395)-F2-3SX)-4-1-B)-3/CML520)-B*3-4-1-2-B-#		EIAR-890860	CIMMYT	Quality protein maize (QPM)	Unknown	Semi-flint	White	CML159, [MSRXPOOL9]C1F2, CML509, CML182, CML395, CML390IR	Not Fixed	0.06	Group 1	Group 1
163	((((CML159/(CML159/(MSR/G9)-C1-F2-205-1OSU23I-5-3-X-X-1-B-B)-F2-3SX)-8-1-B-B/CML509)-F2-1/(GQL5/(GQL5/(MSR/G9)-C1-F2-205-1OSU23I-5-3-X-X-1-B-B)-F2-4SX)-11-3-1-1-B*4)-12/CML518)-B-8-B-7-2-1-B-#		EIAR-890861	CIMMYT	Quality protein maize (QPM)	Unknown	Semi-flint	White	CML159, [MSRXPOOL9]C1F2, CML509, CML182, CML395, CML390IR	Not Fixed	0.06	Group 1	Group 1
164	((((CML159/(CML159/(MSR/G9)-C1-F2-205-1OSU23I-5-3-X-X-1-B-B)-F2-3SX)-8-1-B-B/CML509)-F2-1/(GQL5/(GQL5/(MSR/G9)-C1-F2-205-1OSU23I-5-3-X-X-1-B-B)-F2-4SX)-11-3-1-1-B*4)-12/CML518)-B-8-B-7-2-3-B-#		EIAR-890862	CIMMYT	Quality protein maize (QPM)	Unknown	Semi-flint	White	CML159, [MSRXPOOL9], CML509, CML182, CML373IR	Not Fixed	0.06	Group 2	Group 2
165	((((CML159/(CML159/(MSR/G9)-C1-F2-205-1OSU23I-5-3-X-X-1-B-B)-F2-3SX)-8-1-B-B/CML509)-F2-1/(GQL5/(GQL5/(MSR/G9)-C1-F2-205-1OSU23I-5-3-X-X-1-B-B)-F2-4SX)-11-3-1-1-B*4)-12/CML518)-B-8-B-7-2-4-B-#		EIAR-890863	CIMMYT	Quality protein maize (QPM)	Unknown	Semi-dent	White	CML159, [MSRXPOOL9]C1F2, CML509, CML182, CML395, CML390IR	Not Fixed	0.07	Group 1	Group 1
166	((((CML159/(CML159/(MSR/G9)-C1-F2-205-1OSU23I-5-3-X-X-1-B-B)-F2-3SX)-8-1-B-B/CML509)-F2-3/CML511)-2/CML521)-B-1-B-5-2-1-B-#		EIAR-890864	CIMMYT	Quality protein maize (QPM)	Unknown	Flint	White	CML159, [MSRXPOOL9], CML509, CML182, CML395, CML390IR	Fixed	0.04	Group 2	Group 2
167	((((CML159/(CML159/(MSR/G9)-C1-F2-205-1OSU23I-5-3-X-X-1-B-B)-F2-3SX)-8-1-B-B/CML509)-F2-3/CML511)-2/CML521)-B-1-B-5-2-3-B-#		EIAR-890865	CIMMYT	Quality protein maize (QPM)	Unknown	Unknown	White	CML159, [MSRXPOOL9], CML509, CML182, CML395, CML390IR	Fixed	0.03	Group 2	Group 2
168	((WWO1408-1-1-2-B*4-#/(GQL5/(GQL5/(MSR/G9)-C1-F2-205-1OSU23I-5-3-X-X-1-B-B)-F2-4SX)-11-3-1-1-B*4)-1/WWO1408-1-1-2-B*4-#)-B-5-B-3-1-1-B-#		EIAR-890866	CIMMYT	Quality protein maize (QPM)	Unknown	Unknown	White	WWO1408, GQL5, MSRXPOOL9	Not Fixed	0.06	Group 1	Group 1
169	((WWO1408-1-1-2-B*4-#/(GQL5/(GQL5/(MSR/G9)-C1-F2-205-1OSU23I-5-3-X-X-1-B-B)-F2-4SX)-11-3-1-1-B*4)-1/WWO1408-1-1-2-B*4-#)-B-5-B-3-1-2-B-#		EIAR-890867	CIMMYT	Quality protein maize (QPM)	Unknown	Flint	White	WWO1408, GQL5, MSRXPOOL9	Fixed	0.05	Group 1	Group 1
170	((WWO1408-1-1-2-B*4-#/(GQL5/(GQL5/(MSR/G9)-C1-F2-205-1OSU23I-5-3-X-X-1-B-B)-F2-4SX)-11-3-1-1-B*4)-1/WWO1408-1-1-2-B*4-#)-B-5-B-3-1-3-B-#		EIAR-890868	CIMMYT	Quality protein maize (QPM)	Unknown	Semi-dent	White	WWO1408, GQL5, MSRXPOOL9	Not Fixed	0.06	Group 1	Group 1
171	(CML142/144-7-B)-F2-2-2-1-2-1-1-#		EIAR-890869	EIAR	Quality protein maize (QPM)	Unknown	Unknown	White	Pop62 (originally pop40), Ecuador 573	Early generation/contaminated	0.29	Group 1	Group 1
172	(CML142/144-7-B)-F2-2-2-2-2-1-1-#		EIAR-890870	EIAR	Quality protein maize (QPM)	Unknown	Flint	White	Pop62 (originally pop40), Ecuador 573	Early generation/contaminated	0.22	Group 1	Group 1
173	(CML142/144-7-B)-F2-9-1-1-1-1-1-#		EIAR-890871	EIAR	Quality protein maize (QPM)	Unknown	Flint	White	P62 and Ecuador 573	Not Fixed	0.09	Group 3	Group 1
174	(CML142/144-7-B)-F2-9-2-1-1-1-1-#		EIAR-890872	EIAR	Quality protein maize (QPM)	Unknown	Semi-flint	White	P62 and Ecuador 573	Not Fixed	0.12	Group 3	Group 3
175	(CML142/144-7-B)-F2-9-2-1-2-2-1-#		EIAR-890873	EIAR	Quality protein maize (QPM)	Unknown	Semi-flint	White	P62 and Ecuador 573	Early generation/contaminated	0.17	Group 3	Group 1
176	(CML142/144-7-B)-F2-9-1-1-2-1-1-#		EIAR-890874	EIAR	Quality protein maize (QPM)	Unknown	Flint	White	P62 and Ecuador 573	Not Fixed	0.11	Group 3	Group 1
177	(((CML142/124-B(113))-F2/124-B(113))-F2/124-B(113))-F2B-4-1-1-1-#		EIAR-890875	EIAR	Quality protein maize (QPM)	Unknown	Flint	White	P62 and 124-b(113)??	Early generation/contaminated	0.18	Group 3	Group 3
178	(CML144/KULENI)-F2-11-2-1-3-1-1-#		EIAR-890876	EIAR	Quality protein maize (QPM)	Unknown	Unknown	White	CML144, Pool9A	Early generation/contaminated	0.17	Group 1	Group 1
179	(CML176/KULENI)-F2-4-3-1-1-1		EIAR-890877	EIAR	Quality protein maize (QPM)	Unknown	Unknown	White	(P63-12-2-1/P67-5-1-1)-1-2-B and Pool9A	Early generation/contaminated	0.13	Group 1	Group 1
180	(CML176/KULENI)-F2-3-1-1-2-1-1-1-#		EIAR-890878	EIAR	Quality protein maize (QPM)	Unknown	Flint	White	(P63-12-2-1/P67-5-1-1)-1-2-B and Pool9A	Early generation/contaminated	0.18	Group 1	Group 1
181	(CML197-B/(CML502/CML539)-2-2-1-B*3)-F2-B-13-3-2-B-#		EIAR-890879	CIMMYT	Quality protein maize (QPM)	Unknown	Unknown	White	MSR, CLQRCWQ50, P500	Not Fixed	0.08	Group 3	Group 3
182	(CML197-B/(CML502/CML539)-2-2-1-B*3)-F2-B-49-1-1-B-#		EIAR-890880	CIMMYT	Quality protein maize (QPM)	Unknown	Flint	White	MSR, CLQRCWQ50, P500	Fixed	0.05	Group 3	Group 3
183	(CML197-B/(CML144/(CML144/CML395)-F2-8SX)-1-2-3-2-B*5)-F2-B-46-1-1-B-#		EIAR-890881	CIMMYT	Quality protein maize (QPM)	Unknown	Flint	White	MSR, CLQRCWQ50, P500	Not Fixed	0.1	Group 3	Mixed
184	(CML197-B/(CML144/(CML144/CML395)-F2-8SX)-1-2-3-2-B*5)-F2-B-46-1-3-B-#		EIAR-890882	CIMMYT	Quality protein maize (QPM)	Unknown	Flint	White	MSR, Pop62, 90323 (B)	Early generation/contaminated	0.14	Group 1	Group 1
185	(CML197-B/(CML144/(CML144/CML395)-F2-8SX)-1-2-3-2-B*5)-F2-B-46-1-4-B-#		EIAR-890883	CIMMYT	Quality protein maize (QPM)	Unknown	Unknown	White	MSR, Pop62, 90323 (B)	Not Fixed	0.1	Group 3	Mixed
186	(CML197-B/(CML144/(CML144/CML395)-F2-8SX)-1-2-3-2-B*5)-F2-B-46-2-2-B-#		EIAR-890884	CIMMYT	Quality protein maize (QPM)	Unknown	Flint	White	MSR, Pop62, 90323 (B)	Not Fixed	0.08	Group 3	Mixed
187	GH-132-28-22-1-3-2-1-1		EIAR-890885	EIAR	Quality protein maize (QPM)	Unknown	Unknown	White	Pop62, pop63	Not Fixed	0.08	Group 1	Group 1
188	GH-132-28-22-1-6-1-1-#		EIAR-890886	EIAR	Quality protein maize (QPM)	Unknown	Flint	White	Pop62, pop63	Early generation/contaminated	0.14	Group 1	Group 1
189	((CML389/CML176)-B-28-2-1-1-1-B*4/CML491)-1-B-3-B*3-3-B-B-#		EIAR-890887	CIMMYT	Quality protein maize (QPM)	Unknown	Flint	White	CML389, CML176, CML491	Fixed	0.04	Group 1	Group 1
190	((CML506/(CML205/CML176)-B-2-1-1-B)-F2-1/(CML144/(CML144/CML395)-F2-8SX)-1-2-3-2-B*4)-24-B-2-B*3-3-B-B-#		EIAR-890888	CIMMYT	Quality protein maize (QPM)	Unknown	Flint	White	Katumani, P62, P63, P67, 90323(B)	Not Fixed	0.09	Group 3	Mixed
191	BK02-Z-311-28-F2-B-1		EIAR-890889	EIAR	Quality protein maize (QPM)	Unknown	Dent	White	Unkonwn	Early generation/contaminated	0.19	Group 2	Group 2
192	BK02-Z-311-16-F2-B-2		EIAR-890890	EIAR	Quality protein maize (QPM)	Unknown	Dent	White	Uknown	Early generation/contaminated	0.2	Group 1	Group 1
193	BQ00RC3-#-55-1-2-1-1-1-1-#		EIAR-890891	EIAR	Quality protein maize (QPM)	Unknown	Flint	White	Uknown	Early generation/contaminated	0.32	Group 1	Group 1
194	BQ00RC3-#-32-1-2-2-1-1-1-#		EIAR-890892	EIAR	Quality protein maize (QPM)	Unknown	Flint	White	Uknown	Early generation/contaminated	0.13	Group 1	Group 1
195	BQ00RC3-#-216-2-2-1-1-1-#		EIAR-890893	EIAR	Quality protein maize (QPM)	Unknown	Semi-flint	White	Uknown	Early generation/contaminated	0.13	Group 1	Group 1
196	BQ00RC3-#-216-2-2-2-1-1-#		EIAR-890894	EIAR	Quality protein maize (QPM)	Unknown	Unknown	White	Uknown	Not Fixed	0.12	Group 1	Group 1
197	BQ00RC3-#-28-2-1-1-1-1-1-#		EIAR-890895	EIAR	Quality protein maize (QPM)	Unknown	Semi-flint	White	Unkonwn	Early generation/contaminated	0.26	Group 1	Group 1
198	BQ00RC3-#-354-2-1-2-2-1-1-#		EIAR-890897	EIAR	Quality protein maize (QPM)	Unknown	Semi-flint	White	Uknown	Early generation/contaminated	0.2	Group 1	Group 1
199	BQ00RC3-#-356-1-1-1-1-1		EIAR-890898	EIAR	Quality protein maize (QPM)	Unknown	Dent	White	Uknown	Early generation/contaminated	0.21	Group 1	Group 1
200	BQ00RC3-#-356-1-1-1-2-1		EIAR-890899	EIAR	Quality protein maize (QPM)	Unknown	Flint	White	Uknown	Early generation/contaminated	0.23	Group 1	Group 1
201	BQ00RC3-#-356-1-1-2-1-1-1-#		EIAR-890900	EIAR	Quality protein maize (QPM)	Unknown	Semi-flint	White	Uknown	Early generation/contaminated	0.25	Group 1	Group 1
202	BQ00RC3-#-181-2-1-1-1-1		EIAR-890901	EIAR	Quality protein maize (QPM)	Unknown	Semi-dent	White	Uknown	Early generation/contaminated	0.21	Group 1	Group 1
203	P62-C5-FS93-5-6-1-3-B*3-7-B		EIAR-890902	CIMMYT	Quality protein maize (QPM)	Unknown	Dent	White	Pop62	Early generation/contaminated	0.27	Group 1	Group 1
204	BQ00RC3-#-32-1-2-2-1-1-1		EIAR-890903	EIAR	Quality protein maize (QPM)	Unknown	Unknown	White	Uknown	Early generation/contaminated	0.17	Group 1	Group 1
205	(CML142/144-7-B)-F2-9-2-1-2-2-1-#		EIAR-890904	EIAR	Quality protein maize (QPM)	Unknown	Flint	White	P62 and Ecuador 573	Early generation/contaminated	0.13	Group 3	Group 1
206	P62-C5-FS93-5-6-1-3-B*3-7-B	CML142	EIAR-35131	CIMMYT	Quality protein maize (QPM)	B	Semi-dent	White	Pop62	Early generation/contaminated	0.28	Group 1	Group 1
207	P66-C1-FS144-3-1-1-B-B-1-B	CML165	EIAR-34584	CIMMYT	Quality protein maize (QPM)	Unknown	Dent	Yellow	Pop66	Fixed	0.02	Group 1	Group 1
208	(CML142/144-7-B)-F2-9-2-1-1-2-1-1-#		EIAR-890905	EIAR	Quality protein maize (QPM)	Unknown	Dent	White	P62 and Ecuador 573	Not Fixed	0.12	Group 3	Group 3
209	(CML142/144-7-B)-F2-9-2-2-1-1-1-1-#		EIAR-890906	EIAR	Quality protein maize (QPM)	Unknown	Flint	White	P62 and Ecuador 573	Early generation/contaminated	0.13	Group 3	Group 1
210	(CML142/124-B(113))-F2-1-1-1-1-2-2-1-#		EIAR-890907	EIAR	Quality protein maize (QPM)	Unknown	Flint	White	Unkonwn	Early generation/contaminated	0.21	Group 1	Group 1
211	P62-C5-FS182-2-1-2-B-B-3-1-B	CML144	EIAR-35132	CIMMYT	Quality protein maize (QPM)	B	Flint	White	Pop62	Fixed	0.03	Group 1	Group 1
212	(CML144/CML151)-F2-31-2-1-1-1		EIAR-890908	EIAR	Quality protein maize (QPM)	Unknown	Flint	White	Pop62	Not Fixed	0.07	Group 1	Group 1
213	(CML144/CML159)-F2-19-1-1-2-2-#		EIAR-890909	EIAR	Quality protein maize (QPM)	Unknown	Semi-flint	White	Pop62 &63	Not Fixed	0.06	Group 1	Group 1
214	(CML144/CML159)-F2-20-1-1-1-1-#		EIAR-890910	EIAR	Quality protein maize (QPM)	Unknown	Flint	White	Pop62 & 63	Fixed	0.03	Group 1	Group 1
215	(CML144/CML159)-F2-20-1-1-1-2		EIAR-890911	EIAR	Quality protein maize (QPM)	Unknown	Flint	White	Pop62 & 63	Fixed	0.02	Group 1	Group 1
216	(CML144/KULENI)-F2-11-2-1-3-1-1-1-#		EIAR-890912	EIAR	Quality protein maize (QPM)	Unknown	Unknown	White	Pop62 and Pool9A	Early generation/contaminated	0.17	Group 1	Group 1
217	(CML144/144-7-B)-F2-4-2-1-1-1-1-1-#		EIAR-890913	EIAR	Quality protein maize (QPM)	Unknown	Unknown	White	P62 and Ecuador 573	Early generation/contaminated	0.14	Group 3	Group 3
218	(CML144/KULENII)-F2-11-2-1-1-1-1-1-#		EIAR-890914	EIAR	Quality protein maize (QPM)	Unknown	Unknown	White	Pop62 and Pool9A	Early generation/contaminated	0.13	Group 1	Group 1
219	(CML144/KULENII)-F2-11-2-1-2-1-1-#		EIAR-890915	EIAR	Quality protein maize (QPM)	Unknown	Unknown	White	Pop62 and Pool9A	Early generation/contaminated	0.18	Group 1	Group 1
220	(CML144/KULENII)-F2-11-2-1-3-1-1-#		EIAR-890916	EIAR	Quality protein maize (QPM)	Unknown	Semi-flint	White	Pop62 and Pool9A	Early generation/contaminated	0.17	Group 1	Group 1
221	(CML176/KULENII)-F2-3-1-1-2-1-1		EIAR-890917	EIAR	Quality protein maize (QPM)	Unknown	Semi-flint	White	(P63-12-2-1/P67-5-1-1)-1-2-B andA Pool9	Early generation/contaminated	0.15	Group 1	Group 1
222	(CML176/KULENI)-F2-4-3-1-1-1-#		EIAR-890918	EIAR	Quality protein maize (QPM)	Unknown	Unknown	White	(P63-12-2-1/P67-5-1-1)-1-2-B andA Pool10	Not Fixed	0.11	Group 1	Group 1
223	(6207QB/6207QA)-1-4-#-2-2-B	CML491	EIAR-890919	CIMMYT	Quality protein maize (QPM)	A	Flint	White	(6207QB/6207QA)-1-4-#-2-2-B	Fixed	0	Group 1	Group 1
224	(CML389/CML176)-B-29-2-2-1-B	CML511	EIAR-890920	CIMMYT	Quality protein maize (QPM)	A	Flint	White	(CML389/CML176)-B-29-2-2-1-B	Fixed	0.03	Group 1	Group 1
225	Obatanpa-5-4-1-2-1-1		EIAR-890921	EIAR	Quality protein maize (QPM)	Unknown	Semi-flint	White	Blanco Dentado QPM-2 (pop63)	Early generation/contaminated	0.22	Group 1	Group 1
226	Obatanpa-180-2-1-1-2-2-1-#		EIAR-890922	EIAR	Quality protein maize (QPM)	Unknown	Semi-flint	White	Blanco Dentado QPM-2 (pop63)	Early generation/contaminated	0.26	Group 1	Group 1
227	Obatanpa-200-1-1-1-1		EIAR-890923	EIAR	Quality protein maize (QPM)	Unknown	Unknown	White	Blanco Dentado QPM-2 (pop63)	Early generation/contaminated	0.25	Group 1	Group 1
228	Obatanpa-200-1-1-2-1-1-#		EIAR-890924	EIAR	Quality protein maize (QPM)	Unknown	Flint	White	Blanco Dentado QPM-2 (pop63)	Early generation/contaminated	0.26	Group 1	Group 1
229	Obatanpa-204-3-2-2-1		EIAR-890925	EIAR	Quality protein maize (QPM)	Unknown	Unknown	White	Blanco Dentado QPM-2 (pop63)	Early generation/contaminated	0.24	Group 1	Group 1
230	Obatanpa-244-2-1-1-1-1		EIAR-890926	EIAR	Quality protein maize (QPM)	Unknown	Flint	White	Blanco Dentado QPM-2 (pop63)	Early generation/contaminated	0.26	Group 1	Group 1
231	Obatanpa-294-1-3-2-1-1-#		EIAR-890927	EIAR	Quality protein maize (QPM)	Unknown	Semi-dent	White	Blanco Dentado QPM-2 (pop63)	Early generation/contaminated	0.26	Group 1	Group 1
232	Obatanpa-301-4-3-1-1		EIAR-890928	EIAR	Quality protein maize (QPM)	Unknown	Semi-flint	White	Blanco Dentado QPM-2 (pop63)	Early generation/contaminated	0.22	Group 1	Group 1
233	Obatanpa-304-2-1-1-1-1-#		EIAR-890929	EIAR	Quality protein maize (QPM)	Unknown	Flint	White	Blanco Dentado QPM-2 (pop63)	Early generation/contaminated	0.25	Group 1	Group 1
234	Obatanpa-304-2-1-2-1-1		EIAR-890930	EIAR	Quality protein maize (QPM)	Unknown	Semi-flint	White	Blanco Dentado QPM-2 (pop63)	Early generation/contaminated	0.25	Group 1	Group 1
235	Obatanpa-4-2-1-2-1-#		EIAR-890931	EIAR	Quality protein maize (QPM)	Unknown	Unknown	White	Blanco Dentado QPM-2 (pop63)	Early generation/contaminated	0.28	Group 1	Group 1
236	Obatanpa-47-3-1-1-1-1-#		EIAR-890932	EIAR	Quality protein maize (QPM)	Unknown	Semi-flint	White	Blanco Dentado QPM-2 (pop63)	Early generation/contaminated	0.25	Group 1	Group 1
237	Obatanpa-5-4-1-1-1-#		EIAR-890933	EIAR	Quality protein maize (QPM)	Unknown	Flint	White	Blanco Dentado QPM-2 (pop63)	Early generation/contaminated	0.24	Group 1	Group 1
238	UYO11-3-2-1-B	CML194	EIAR-33650	CIMMYT	Quality protein maize (QPM)	Unknown	Dent	Yellow	UYO11-3-2-1-B	Not Fixed	0.1	Group 1	Group 1
239	ObatanpaSR-278-B*4-4-B-B-#		EIAR-890934	EIAR	Quality protein maize (QPM)	Unknown	Dent	White	Blanco Dentado QPM-2 (pop63)	Early generation/contaminated	0.24	Group 1	Group 1
240	Obtanpa-14-6-1-1-1-1-#		EIAR-890935	EIAR	Quality protein maize (QPM)	Unknown	Semi-flint	White	Blanco Dentado QPM-2 (pop63)	Early generation/contaminated	0.21	Group 1	Group 1
241	P62QTLWF-236-1-2-1-1-#		EIAR-890936	CIMMYT	Quality protein maize (QPM)	Unknown	Flint	White	Pob62QTLWF	Early generation/contaminated	0.23	Group 1	Group 1
242	G15QPFS-693-B-2-B-#-B*3-#		EIAR-890937	CIMMYT	Quality protein maize (QPM)	Unknown	Semi-dent	White	Pool15 QPM	Early generation/contaminated	0.23	Group 1	Group 1
243	G15QPMFS462-B-4-B*6		EIAR-890938	CIMMYT	Quality protein maize (QPM)	Unknown	Unknown	White	Pool15 QPM	Early generation/contaminated	0.27	Group 1	Group 1
244	G15QPMFS538-B-3-B*6-#		EIAR-890939	CIMMYT	Quality protein maize (QPM)	Unknown	Flint	White	Pool15 QPM	Not Fixed	0.08	Group 1	Group 1
245	G15QPMFS788-B-4-B*6-#		EIAR-890940	CIMMYT	Quality protein maize (QPM)	Unknown	Unknown	White	Pool15 QPM	Early generation/contaminated	0.21	Group 1	Group 1
246	SC-715-121-1-3		EIAR-890941	EIAR	Normal	Unknown	Semi-flint	White	SeedCo commercial hybrid	Not Fixed	0.09	Group 2	Group 2
247	SC-715-154-1-1		EIAR-890942	EIAR	Normal	Unknown	Flint	White	SeedCo commercial hybrid	Early generation/contaminated	0.16	Group 2	Group 2
248	143-5-I		EIAR-890943	EIAR	Normal	B	Flint	White	Ecuador 573	Early generation/contaminated	0.28	Group 3	Group 3
249	139-5-j		EIAR-890944	EIAR	Normal	B	Flint	White	Ecuador 573	Early generation/contaminated	0.16	Group 3	Group 3
250	136-a		EIAR-890945	EIAR	Normal	B	Flint	White	Ecuador 573	Early generation/contaminated	0.17	Group 3	Group 3
251	SC-715-13-2-1		EIAR-890946	EIAR	Normal	Unknown	Semi-dent	White	SeedCo commercial hybrid	Early generation/contaminated	0.15	Group 2	Group 2
252	SC-22-430(63)		EIAR-890947	EIAR	Normal	B	Dent	White	SC5522	Early generation/contaminated	0.25	Group 1	Group 1
253	Kuleni-C1-101-1-1-1		EIAR-890948	EIAR	Normal	Unknown	Flint	White	Pool9A (mainly based on Kitale II and Ecuador 573)	Early generation/contaminated	0.25	Group 1	Group 1
254	A7033EB		EIAR-890958	EIAR	Normal	Unknown	Dent	White	Unkonwn	Early generation/contaminated	0.18	Group 1	Group 1
255	F7215EB		EIAR-890959	EIAR	Normal	A	Semi-flint	White	Unkonwn	Early generation/contaminated	0.22	Group 1	Group 1
256	142-1-eEB		EIAR-890960	EIAR	Normal	B	Flint	White	Ecuador 573	Early generation/contaminated	0.16	Group 3	Group 3
257	SC22EB		EIAR-890961	EIAR	Normal	B	Dent	White	SC5522	Early generation/contaminated	0.17	Group 1	Group 1
258	124-b(113)EB		EIAR-890962	EIAR	Normal	Unknown	Flint	White	Unkonwn	Early generation/contaminated	0.13	Group 1	Group 1
259	124-b(109)EB		EIAR-890963	EIAR	Normal	Unknown	Flint	White	Unkonwn	Early generation/contaminated	0.23	Group 1	Group 1
260	144-7-BI08K		EIAR-890988	EIAR	Normal	B	Flint	White	Ecuador 573	Early generation/contaminated	0.19	Group 3	Group 3
261	(P63-12-2-1/P67-5-1-1)-1-2-B	CML176	EIAR-34892	CIMMYT	Quality protein maize (QPM)	Unknown	Flint	White	(P63-12-2-1/P67-5-1-1)-1-2-B	Fixed	0.03	Group 1	Group 1
262	ZSR923-B*4-5-1-B	CML202	EIAR-34221	CIMMYT	Normal	B tester	Semi-dent	White	ZSR923-B*4-5-1-B	Fixed	0	Group 2	Group 2
263	P63-C2-FS5-1-3-1-B-2-1-1-B	CML159	EIAR-35129	CIMMYT	Quality protein maize (QPM)	A	Dent	White	Pop63	Fixed	0	Group 1	Group 1
264	MSR-270-2-B*3-5-1-B	CML197	EIAR-33867	CIMMYT	Normal	A	Flint	White	MSR	Fixed	0.01	Group 3	Group 3
265	90323B-1-B-1-B	CML395	EIAR-34215	CIMMYT	Normal	B tester	Semi-flint	White	(90323(B)-1-B-1-B*4)- UTA'	Fixed	0	Group 2	Group 2
	*Line name is given only to lines with CIMMYT line (CML) designation or its equivalent at IITA.
