# Supplementary material for: Genetic variation and population structure of maize inbred lines adapted to the mid-altitude sub-humid maize agro-ecology of Ethiopia using single nucleotide polymorphic (SNP) markers
Source: BMC Genomics. 2017 Oct 12;18:777. doi: 10.1186/s12864-017-4173-9 (PMC5639748; doi:10.1186/s12864-017-4173-9)
Supplement: Supplementary file 2 — Genetic distances between pairs of 265 inbred lines based on 220,878 polymorphic SNPs. (XLSX 447 kb) [file 12864_2017_4173_MOESM2_ESM.xlsx]

## Sheet: Sheet1
Additional file 2: Genetic distance among pairs of 265 inbred lines computed from 220,878 polymorphic SNP markers
S/N	Standard pedigree	Source	1	2	3	4	5	6	7	8	9	10	11	12	13	14	15	16	17	18	19	20	21	22	23	24	25	26	27	28	29	30	31	32	33	34	35	36	37	38	39	40	41	42	43	44	45	46	47
1	S89500-F2-2-2-1-1-B	CIMMYT
2	TZMI859	IITA	0.313166
3	(CML205/CML208//CML202)-X-2-1-2-B*3	CIMMYT	0.327745	0.313314
4	DRB-F2-60-1-2-B-1-B*3	CIMMYT	0.31784	0.307288	0.313326
5	(DRB-F2-60-1-2-B-1-B*3/F7215)-1-1-3	EIAR	0.323571	0.31503	0.306535	0.200717
6	(TZM1102/TZM1501)-2-3-B*4	IITA	0.327409	0.316176	0.309841	0.32513	0.330117
7	(ZM-605-C2-F2-428-3-B*7/F7215)-2-2-2-1-1	EIAR	0.326555	0.322931	0.321216	0.322194	0.316046	0.311396
8	(ZM-605-C2-F2-428-3-B*7/F7215)-2-2-2-2-1-1	EIAR	0.325954	0.321444	0.321625	0.319777	0.315798	0.307862	0.126582
9	((CML388/CML391)-B-B-5-2/CML390)-2-1-2-1-1-B*3-#-#	CIMMYT	0.319255	0.318682	0.327532	0.315811	0.322957	0.324419	0.319581	0.319029
10	((KILIMAST94-B*5-101/CML442)-B-B-1-1/CML390)-3-3-1-2-1-B*3-#-#	CIMMYT	0.32411	0.320931	0.325524	0.313833	0.31868	0.317415	0.32302	0.322426	0.194258
11	((KILIMAST94-B*5-101/CML442)-B-B-2-2/CML390)-5-1-2-2-1-3-B*3-#-#	CIMMYT	0.327524	0.320998	0.32836	0.315612	0.322311	0.319154	0.320511	0.321521	0.20076	0.176849
12	((KILIMAST94-B*5-101/CML442)-B-B-2-2/CML390)-5-1-2-2-3-B-#-#	CIMMYT	0.3245	0.318715	0.328199	0.313227	0.320506	0.320945	0.319445	0.320144	0.201479	0.185608	0.0429875
13	(((MSR-123/I137TN)-9-2-4-X-3/LZ956441)-B-1-1-5-B-4-B/ELITEBULKB)-BALBULK-12-1-2-1-B*3-#	CIMMYT	0.326986	0.313673	0.290127	0.313732	0.303503	0.255563	0.318876	0.317048	0.316646	0.315059	0.318601	0.317884
14	(CML312/CML442//(CML390/CML206)-B-B-2-4-B*3)-1-B-3-1-1-B*3-#-#	CIMMYT	0.240796	0.319981	0.324096	0.319597	0.323491	0.321494	0.320356	0.321003	0.300376	0.288875	0.300311	0.29788	0.322373
15	(CML312/CML445//(TUXPSEQ-C1-F2/P49SR)-F2-45-3-2-1-B)-1-2-1-1-2-B	CIMMYT	0.236879	0.313679	0.325401	0.313818	0.318275	0.322128	0.323573	0.322907	0.320268	0.318919	0.323398	0.320489	0.326415	0.294183
16	(CML444/CML395/(SC/ZM605-#-B-19-2-X)-1-2-X-1-1-B*6)-2-2-2-1-B*6-#-#	CIMMYT	0.322153	0.310944	0.314114	0.306568	0.311655	0.305096	0.320679	0.315985	0.323093	0.315386	0.31967	0.315671	0.309144	0.321032	0.317234
17	CML444/DRB-F2-60-1-1-1-B*3//(LZ956441/LZ966205)-B-3-4-4-B-5-B*7-#-#	CIMMYT	0.317792	0.306437	0.311301	0.239839	0.288422	0.311676	0.322671	0.320343	0.314206	0.312661	0.313316	0.311416	0.2633	0.319357	0.315212	0.283969
18	(DTPW-C8-F31-4-2-1-6-B2/CML395//(CML445/ZM621B)-2-1-2-3-1-B-B)-3-2-1-1-1-2-B*4-#	CIMMYT	0.327053	0.31131	0.315875	0.318976	0.316405	0.300864	0.324772	0.321959	0.321914	0.318562	0.324338	0.323315	0.294196	0.322976	0.273691	0.298795	0.302791
19	(DTPW-C8-F31-4-2-1-6-B2/CML395//(CML445/ZM621B)-2-1-2-3-1-B-B)-3-2-1-1-2-1-B*3-#	CIMMYT	0.328133	0.310387	0.315847	0.322358	0.318907	0.28832	0.323566	0.321018	0.324635	0.316562	0.32558	0.323779	0.28434	0.320573	0.288743	0.299909	0.304714	0.132846
20	(DTPW-C8-F31-4-2-1-6-B2/CML395//(CML445/ZM621B)-2-1-2-3-1-B-B)-3-2-1-1-3-1-B-B-#	CIMMYT	0.328816	0.310497	0.315314	0.320911	0.31767	0.287128	0.324306	0.321128	0.325239	0.322822	0.327401	0.325157	0.28271	0.320071	0.295037	0.286076	0.303143	0.137887	0.0338219
21	(INTB-F2-90-2-1-1-B*3/CML395)-B-1-1-1-1-B-B-#-#	CIMMYT	0.310678	0.313625	0.304989	0.317891	0.315372	0.311659	0.323932	0.323001	0.324	0.319371	0.320833	0.318997	0.290206	0.314804	0.317458	0.317036	0.302838	0.307368	0.305754	0.301211
22	(LZ956441/LZ966205)-B-3-4-4-B-5-B*7-#-#	CIMMYT	0.324987	0.308584	0.296691	0.314684	0.303299	0.300619	0.321488	0.321096	0.316227	0.310217	0.313122	0.313956	0.224605	0.320163	0.321743	0.308053	0.171662	0.299631	0.29668	0.296562	0.290736
23	(P501SR-C0-F2-47-3-1-1-B/(CML442/CML197//(TUXPSEQ-C1-F2/P49SR)-F2-45-7-3-2-B*3)-2-1-1-1-2-B*3)-B-9-1-B-B-#	CIMMYT	0.315088	0.313078	0.324091	0.314572	0.318483	0.321042	0.323813	0.320575	0.313598	0.305574	0.30359	0.300891	0.323353	0.307924	0.259708	0.315528	0.319003	0.293744	0.30292	0.307911	0.319748	0.321802
24	(P502SR-C0-F2-54-2-3-2-B/(DRB-F2-180-2/DRB-3-4-1)-X-6-1-3-B-B-2-B*6)-B-2-1-B-B-#	CIMMYT	0.321456	0.313893	0.323115	0.306893	0.315578	0.315248	0.321211	0.32096	0.314029	0.249881	0.235577	0.223091	0.326347	0.265987	0.315831	0.30726	0.317687	0.319725	0.318489	0.317369	0.311022	0.319522	0.270426
25	TZMI725	IITA	0.324943	0.31026	0.296943	0.315072	0.305502	0.308823	0.319255	0.3172	0.310263	0.282136	0.276953	0.278676	0.258806	0.322344	0.324109	0.301368	0.263302	0.298306	0.2983	0.286713	0.299881	0.238415	0.319161	0.320327
26	(ZM621A-10-1-1-1-2-B*7/(TS6-C1-F238-1-3-3-1-2-#-B-B/(EV7992/EV8449SR)-C1-F2-334-1OSU8I-10-7-I-X-X-X-2-B-B-1)-1-1-2-1-1-B*3)-B-9-2-2-B*3-#	CIMMYT	0.310727	0.307271	0.319989	0.305142	0.315346	0.311021	0.313837	0.308312	0.282855	0.298026	0.290814	0.287325	0.319105	0.297683	0.310259	0.30934	0.314512	0.309795	0.312007	0.311763	0.306149	0.319524	0.297845	0.245015	0.314511
27	30G19F2-43-1-1-1-1-1-1	EIAR	0.219315	0.314936	0.320006	0.315761	0.326704	0.304825	0.325875	0.321448	0.327044	0.323554	0.328944	0.328584	0.292774	0.296864	0.302296	0.292111	0.311125	0.296015	0.284633	0.287233	0.303645	0.296589	0.321637	0.328109	0.293274	0.318882
28	30G19F2-43-1-1-1-1-1-2	EIAR	0.215812	0.315855	0.321576	0.314829	0.327694	0.304595	0.326705	0.322358	0.32717	0.323893	0.328869	0.328227	0.295643	0.294952	0.302026	0.290601	0.313789	0.301449	0.289319	0.292088	0.306138	0.298807	0.32108	0.328294	0.295549	0.318093	0.0266464
29	30G19F2-54-1-1-1-#	EIAR	0.211319	0.312383	0.320034	0.316439	0.319638	0.316975	0.327311	0.325912	0.324017	0.323477	0.321283	0.318658	0.313588	0.301457	0.293642	0.304487	0.309078	0.299929	0.298511	0.296291	0.305206	0.316185	0.31687	0.316392	0.305304	0.317125	0.22069	0.22932
30	30G19F2-9-1-1-2-1-1-1	EIAR	0.293423	0.300816	0.315802	0.318763	0.327363	0.292823	0.306551	0.309984	0.324144	0.323562	0.328807	0.3277	0.283236	0.313285	0.316658	0.307401	0.316477	0.301475	0.295393	0.292612	0.301117	0.303215	0.316054	0.324379	0.30237	0.321363	0.233566	0.240992	0.279813
31	30H83-5-1-1-1-1-1-#	EIAR	0.329321	0.319113	0.331776	0.31395	0.32684	0.334568	0.326045	0.324	0.32248	0.323449	0.327818	0.326786	0.331745	0.327419	0.326834	0.31442	0.319562	0.325185	0.328327	0.321657	0.332176	0.332477	0.298786	0.326045	0.317174	0.319729	0.334681	0.334025	0.32934	0.32615
32	30H83-5-1-2-1-1-1-1-#	EIAR	0.324718	0.314942	0.330222	0.324711	0.330116	0.335594	0.328021	0.324773	0.321197	0.322943	0.327452	0.326182	0.332845	0.323976	0.320976	0.316746	0.328039	0.319157	0.322362	0.31651	0.331139	0.334071	0.296734	0.322898	0.31796	0.320917	0.327498	0.326953	0.32773	0.324941	0.154456
33	30H83-5-1-3-2-1-1	EIAR	0.325283	0.324259	0.330877	0.319554	0.328308	0.335255	0.320465	0.318912	0.325082	0.32706	0.326726	0.325921	0.331721	0.322373	0.323364	0.316424	0.325168	0.322878	0.325313	0.32122	0.331842	0.328804	0.296416	0.324307	0.323347	0.321519	0.329834	0.329211	0.324859	0.330437	0.179862	0.171629
34	30H83-5-1-4-2-1-1-1-#	EIAR	0.323666	0.318126	0.325867	0.313514	0.322477	0.33274	0.326897	0.322777	0.321705	0.324647	0.323688	0.322755	0.32794	0.322441	0.319036	0.308562	0.319393	0.320889	0.323598	0.317133	0.327632	0.329221	0.312056	0.323426	0.314849	0.319127	0.322136	0.321251	0.321317	0.321509	0.235152	0.254982	0.236288
35	30H83-56-1-1-3-1-1-#	EIAR	0.322733	0.31364	0.325876	0.318946	0.320067	0.329055	0.321436	0.317571	0.320075	0.320635	0.321345	0.321708	0.320236	0.322297	0.319193	0.309786	0.310866	0.315692	0.316496	0.314765	0.322441	0.313526	0.316545	0.320435	0.314251	0.313189	0.31961	0.322639	0.318916	0.319491	0.293005	0.282927	0.292326	0.28485
36	30H83-7-1-1-1-2-1-1	EIAR	0.327281	0.318792	0.317197	0.313076	0.31798	0.331223	0.326672	0.324046	0.323299	0.323489	0.324101	0.324473	0.330635	0.323791	0.317022	0.315635	0.321097	0.324305	0.32588	0.325966	0.325187	0.325047	0.319903	0.320132	0.326604	0.311633	0.326013	0.324734	0.318566	0.322814	0.297193	0.299915	0.286954	0.255667	0.285799
37	30H83-56-1-1-1-1-1-#	EIAR	0.322024	0.313377	0.326118	0.318497	0.321303	0.330769	0.321366	0.32	0.319322	0.317505	0.315252	0.318553	0.321338	0.322707	0.31973	0.311705	0.310918	0.31732	0.317584	0.316452	0.322549	0.31473	0.320379	0.321563	0.31549	0.311434	0.321099	0.324136	0.319527	0.324247	0.301421	0.289873	0.293257	0.285491	0.15521	0.284739
38	30H83-7-1-2-1-1-1-#	EIAR	0.325243	0.317892	0.315944	0.310832	0.31578	0.330305	0.327415	0.323694	0.320127	0.320672	0.322015	0.322483	0.328559	0.320826	0.318082	0.316454	0.318556	0.322491	0.325548	0.325696	0.326048	0.32585	0.313293	0.319722	0.324707	0.313735	0.324588	0.323785	0.318944	0.32175	0.303851	0.308768	0.29892	0.256447	0.293503	0.122418	0.293545
39	30H83-7-1-3-1-1-1-1-#	EIAR	0.328038	0.316119	0.318164	0.314491	0.317221	0.332137	0.326819	0.323941	0.323561	0.319235	0.321234	0.322255	0.3276	0.322939	0.322098	0.315499	0.321465	0.323383	0.325733	0.325572	0.326288	0.325847	0.315718	0.319903	0.324561	0.314767	0.327845	0.327039	0.318345	0.323601	0.289552	0.294073	0.273633	0.242436	0.275523	0.122283	0.269714	0.121992
40	30H83-7-1-5-1-1-1-1	EIAR	0.324988	0.31543	0.31621	0.312828	0.315832	0.331679	0.326371	0.324981	0.325114	0.322524	0.320901	0.322156	0.328107	0.322303	0.320522	0.31631	0.32059	0.324035	0.327292	0.32722	0.326983	0.326182	0.317052	0.320534	0.324296	0.312979	0.326407	0.326116	0.317785	0.323297	0.301989	0.30756	0.289473	0.243414	0.2843	0.129104	0.282178	0.126611	0.119999
41	30H83-7-3-4-1-1-1-#	EIAR	0.326177	0.315621	0.317059	0.310173	0.314346	0.328896	0.327002	0.32541	0.325775	0.324129	0.324538	0.326961	0.328791	0.318702	0.318528	0.315343	0.314333	0.322096	0.323876	0.323329	0.326857	0.325786	0.313117	0.321639	0.326872	0.311591	0.328001	0.326535	0.322301	0.326573	0.279849	0.295428	0.280629	0.24951	0.268536	0.156542	0.274952	0.158544	0.147341	0.167351
42	30V53F2-20-2-1-2-1-#	EIAR	0.331037	0.316903	0.326247	0.319932	0.326006	0.3272	0.330532	0.328977	0.323739	0.326853	0.326613	0.324203	0.315668	0.326884	0.326417	0.312957	0.31631	0.298361	0.290712	0.291184	0.311903	0.317034	0.306585	0.321647	0.310111	0.319901	0.261002	0.261681	0.269932	0.272634	0.266893	0.268625	0.283426	0.315516	0.325969	0.325923	0.325438	0.324963	0.326794	0.324738	0.326964
43	30V53F2-20-2-1-3-3-1-1	EIAR	0.326153	0.316559	0.327512	0.32006	0.326118	0.324718	0.328674	0.329186	0.321717	0.32665	0.323555	0.321161	0.321452	0.324482	0.325051	0.315057	0.319564	0.293888	0.281616	0.283024	0.31348	0.320573	0.296711	0.320223	0.313731	0.315824	0.260434	0.261753	0.281426	0.277568	0.258197	0.259265	0.264107	0.313466	0.328598	0.327986	0.326784	0.327715	0.329404	0.3271	0.327987	0.0712242
44	3253F3-9-WF-3-1-1	EIAR	0.32526	0.322078	0.327516	0.315963	0.320923	0.325147	0.315406	0.316286	0.323365	0.318731	0.317518	0.318055	0.323519	0.321461	0.32293	0.316195	0.322707	0.323502	0.325065	0.324806	0.32418	0.324685	0.320076	0.319678	0.319794	0.314777	0.326037	0.324363	0.321856	0.313652	0.323531	0.324229	0.323796	0.322265	0.32011	0.317453	0.320767	0.318029	0.317973	0.317712	0.320315	0.321939	0.321068
45	35B-190-O-S10-9-1-1-#	EIAR	0.330702	0.327052	0.31926	0.322857	0.320309	0.324709	0.302269	0.307266	0.323049	0.317427	0.316796	0.31695	0.326514	0.323927	0.32648	0.324593	0.326015	0.330992	0.333087	0.333568	0.328193	0.321801	0.312535	0.318116	0.320348	0.315876	0.329016	0.328289	0.33148	0.325487	0.328865	0.321248	0.324302	0.320445	0.326443	0.322797	0.325445	0.321238	0.321501	0.320718	0.322938	0.32987	0.325159	0.314055
46	BH660F2-10-2-1-2-1-#	EIAR	0.334318	0.325509	0.331861	0.319336	0.326297	0.335847	0.306525	0.311917	0.321244	0.319749	0.314097	0.313208	0.327708	0.325908	0.331244	0.32609	0.326396	0.330641	0.331643	0.331876	0.322674	0.326344	0.309526	0.32849	0.32047	0.324004	0.337065	0.336519	0.330322	0.314017	0.298436	0.304441	0.303726	0.331871	0.32589	0.334126	0.324622	0.332938	0.333002	0.332271	0.336422	0.312439	0.307521	0.316611	0.306355
47	BH660F2-31-1-1-2-1-1-1-1	EIAR	0.334407	0.31839	0.328917	0.321878	0.320773	0.340354	0.305704	0.308741	0.323497	0.323275	0.321275	0.321051	0.329525	0.326782	0.329726	0.31817	0.326903	0.331359	0.333254	0.332202	0.330259	0.327035	0.3063	0.327989	0.325938	0.324213	0.337918	0.337781	0.329829	0.296939	0.302364	0.293122	0.300843	0.323566	0.321327	0.32406	0.325128	0.324071	0.325074	0.321827	0.329404	0.305396	0.302356	0.307097	0.296785	0.238564
48	35B-190-O-S10-2-1-1-1-#	EIAR	0.336284	0.326287	0.319222	0.323037	0.323748	0.331063	0.299383	0.299637	0.327102	0.325894	0.328296	0.32878	0.328312	0.327785	0.328827	0.330114	0.328264	0.331326	0.334193	0.335729	0.331195	0.328767	0.315769	0.325267	0.324339	0.322534	0.333439	0.333291	0.329334	0.32706	0.330248	0.327767	0.325301	0.325676	0.324816	0.3195	0.328499	0.31593	0.317187	0.316104	0.31845	0.328328	0.331648	0.320528	0.220389	0.32255	0.299089
49	35B-190-O-S10-2-1-2-2	EIAR	0.328103	0.319995	0.320329	0.320601	0.321457	0.323753	0.311293	0.307373	0.324162	0.320285	0.322755	0.322528	0.320048	0.32334	0.324825	0.324191	0.32064	0.32511	0.329556	0.329206	0.322507	0.322166	0.305776	0.319219	0.31879	0.318454	0.323101	0.324135	0.318983	0.313372	0.329529	0.324934	0.322831	0.321627	0.319927	0.318305	0.325384	0.314165	0.316173	0.316702	0.315356	0.323579	0.326959	0.319474	0.27543	0.326805	0.30626
50	35B-190-O-S10-2-1-2-2-1-2-1	EIAR	0.327228	0.322805	0.316568	0.31978	0.316935	0.326744	0.308837	0.30396	0.322078	0.321301	0.3215	0.320353	0.315396	0.321113	0.323185	0.327729	0.316644	0.319958	0.326442	0.326986	0.321324	0.313707	0.309409	0.321181	0.311646	0.317605	0.31924	0.322301	0.315182	0.312806	0.332709	0.327003	0.323107	0.322963	0.317372	0.318927	0.321938	0.315212	0.315696	0.316048	0.31605	0.323097	0.326853	0.31723	0.269019	0.322703	0.306164
51	35B-190-O-S10-2-1-2-2-1-3-1	EIAR	0.327409	0.319458	0.318418	0.316156	0.317152	0.32566	0.311306	0.304279	0.321934	0.322654	0.322738	0.32186	0.31853	0.322317	0.322277	0.323563	0.321277	0.322774	0.329845	0.329532	0.321927	0.319083	0.312142	0.321726	0.317859	0.316563	0.325414	0.326175	0.31953	0.319217	0.328717	0.327224	0.321651	0.321615	0.321261	0.319165	0.326486	0.316338	0.31765	0.315	0.314136	0.326034	0.327963	0.318299	0.270405	0.322972	0.306975
52	35B-190-O-S10-2-1-2-3-1-1-1	EIAR	0.329696	0.32198	0.321188	0.318682	0.320902	0.329714	0.311791	0.307361	0.324195	0.323189	0.325343	0.324886	0.325603	0.322861	0.321839	0.324385	0.325914	0.322863	0.330778	0.33103	0.322793	0.324677	0.31394	0.321063	0.321451	0.317346	0.324924	0.325693	0.321001	0.323059	0.328622	0.326454	0.323159	0.322837	0.320556	0.320536	0.323527	0.318527	0.320608	0.318243	0.316726	0.326436	0.328736	0.321142	0.275555	0.325058	0.314065
53	(CIMCALI8843/S9243)-B-B-#-B-5-1-B-B-2-3-1-B-#-#	CIMMYT	0.324006	0.317378	0.313988	0.319455	0.316895	0.309304	0.329486	0.32793	0.324459	0.320181	0.324173	0.324024	0.29606	0.324045	0.321057	0.298696	0.298534	0.280214	0.264343	0.25485	0.298279	0.282558	0.320657	0.319922	0.266852	0.318773	0.274427	0.280844	0.295941	0.289955	0.320285	0.322236	0.319703	0.317078	0.319573	0.324761	0.320911	0.322287	0.323188	0.323457	0.322657	0.30644	0.303722	0.322086	0.32707	0.331395	0.332035
54	(CIMCALI8843/S9243)-B-B-#-B-5-1-B-B-2-3-2-B-#-#	CIMMYT	0.322522	0.316865	0.312211	0.318028	0.3162	0.308579	0.329651	0.328074	0.324582	0.319625	0.324437	0.324377	0.296086	0.32448	0.321409	0.298605	0.296856	0.27979	0.262774	0.253581	0.296704	0.280576	0.320372	0.320317	0.266388	0.318347	0.272991	0.279258	0.293813	0.28909	0.320254	0.322411	0.319954	0.31658	0.318436	0.323679	0.319696	0.32065	0.322228	0.322173	0.322073	0.305944	0.302883	0.321308	0.32693	0.330681	0.331457
55	(CIMCALI8843/S9243)-B-B-#-B-5-1-B-B-2-3-4-B-#-#	CIMMYT	0.322856	0.317812	0.311994	0.31818	0.315909	0.30891	0.329293	0.328139	0.324967	0.320186	0.324718	0.324727	0.296535	0.324203	0.321228	0.297763	0.297868	0.280524	0.263558	0.25418	0.296846	0.280973	0.321337	0.320669	0.265637	0.318462	0.271612	0.278319	0.294715	0.290802	0.320965	0.32248	0.320307	0.316589	0.318171	0.324117	0.319672	0.321231	0.322479	0.322634	0.322817	0.307007	0.304145	0.321452	0.326746	0.331143	0.331585
56	(CIMCALI8843/S9243)-B-B-#-B-5-1-B-B-4-1-3-B-#-#	CIMMYT	0.322234	0.318276	0.311839	0.318335	0.3155	0.308279	0.327929	0.326691	0.324067	0.319278	0.323391	0.322998	0.296097	0.322661	0.320608	0.296311	0.29761	0.281992	0.262848	0.253072	0.296273	0.280865	0.321319	0.318914	0.2652	0.318084	0.272013	0.278471	0.294384	0.290615	0.319709	0.321339	0.319153	0.31549	0.31747	0.323152	0.318914	0.322049	0.321959	0.322321	0.323303	0.306855	0.303566	0.320608	0.326178	0.330506	0.330991
57	((EV7992/EV8449SR)-C1-F2-334-1OSU9I-8-2-I-X-1-2-B-B/CML202)-B-B-5-2-B	CIMMYT	0.323274	0.30975	0.299178	0.314955	0.309942	0.304279	0.320976	0.319588	0.29809	0.312195	0.314791	0.313921	0.263177	0.318064	0.32066	0.311814	0.290724	0.298818	0.295172	0.292241	0.29424	0.277949	0.314701	0.319188	0.277898	0.312242	0.301357	0.305438	0.304483	0.297989	0.317115	0.319218	0.320608	0.321717	0.316747	0.321991	0.318016	0.321046	0.322473	0.321741	0.322804	0.309872	0.313845	0.320733	0.326833	0.326435	0.328628
58	(CML202/CML395)-B-B-2-1-B	CIMMYT	0.331252	0.313025	0.289302	0.318217	0.309675	0.267852	0.324951	0.321243	0.327333	0.320106	0.323237	0.323534	0.233062	0.32564	0.326952	0.270984	0.269955	0.261556	0.242155	0.228155	0.280936	0.229981	0.3249	0.32263	0.226108	0.318524	0.24278	0.245735	0.279466	0.274337	0.329687	0.330554	0.329405	0.32265	0.32082	0.329868	0.323933	0.328549	0.331343	0.330019	0.330854	0.272226	0.271332	0.326383	0.33329	0.330405	0.334663
59	(CML202/CML395)-B-B-3-2-B	CIMMYT	0.328306	0.310168	0.292872	0.31631	0.304994	0.283619	0.326044	0.322196	0.325026	0.320551	0.323688	0.324615	0.244108	0.323976	0.324556	0.265581	0.279284	0.268275	0.252895	0.239272	0.282862	0.240806	0.323359	0.322319	0.234795	0.318575	0.245243	0.24837	0.285632	0.27895	0.330697	0.328838	0.328196	0.320166	0.323025	0.328194	0.325	0.326982	0.329836	0.328503	0.329384	0.283097	0.283923	0.324709	0.334105	0.328484	0.330258
60	(CML387/CML390)-B-1-1-4-B	CIMMYT	0.32649	0.309618	0.269146	0.292861	0.283948	0.259169	0.317762	0.314594	0.321352	0.316197	0.318083	0.316467	0.198247	0.3201	0.324683	0.303782	0.273004	0.297857	0.29031	0.293698	0.277824	0.233195	0.321197	0.321641	0.273046	0.315493	0.29833	0.301041	0.305336	0.292234	0.33214	0.334463	0.333892	0.326958	0.321719	0.321611	0.323906	0.320666	0.32257	0.320937	0.320961	0.322071	0.3229	0.322088	0.323651	0.327972	0.32667
61	(CML390/CML197)-B-B-5-1-B	CIMMYT	0.26722	0.315873	0.324459	0.322219	0.324883	0.327769	0.31959	0.319086	0.202043	0.254199	0.246328	0.249161	0.323609	0.284753	0.307196	0.323441	0.322839	0.323285	0.326085	0.326878	0.321874	0.322445	0.308278	0.316027	0.315045	0.313531	0.304027	0.304051	0.315575	0.316064	0.29368	0.287253	0.293116	0.318854	0.32248	0.326605	0.321769	0.324037	0.325703	0.327672	0.324245	0.311119	0.305563	0.320849	0.321733	0.318568	0.31944
62	(CML387/CML390)-B-1-1-5-#-B	CIMMYT	0.327045	0.310761	0.273878	0.294779	0.287103	0.264002	0.321428	0.320061	0.322456	0.317154	0.319035	0.317099	0.208106	0.31988	0.323589	0.306797	0.28194	0.304034	0.296016	0.300023	0.282376	0.2454	0.323936	0.321927	0.28835	0.314936	0.30534	0.305015	0.310612	0.298317	0.333817	0.335167	0.335208	0.327196	0.327117	0.320839	0.329511	0.320593	0.322607	0.320968	0.320829	0.322337	0.323181	0.317768	0.322602	0.329129	0.327924
63	(CML197/CML142)-1-E-F2-197-1-1-1-1-1	EIAR	0.327204	0.318716	0.329974	0.323197	0.327832	0.333173	0.321663	0.316149	0.324178	0.328062	0.328253	0.327401	0.329395	0.324209	0.323933	0.324536	0.328614	0.328937	0.330282	0.330877	0.323933	0.329616	0.2924	0.327423	0.327468	0.32004	0.331962	0.331023	0.32817	0.310815	0.250363	0.249622	0.251913	0.317309	0.329119	0.33322	0.328554	0.332678	0.333956	0.33341	0.334717	0.267421	0.257673	0.313022	0.316529	0.263671	0.251274
64	(CML197/CML142)-1-E-F2-197-1-1-1-2-1	EIAR	0.330194	0.318583	0.329623	0.324831	0.328982	0.335924	0.325892	0.321306	0.325351	0.328716	0.32865	0.328257	0.332697	0.327925	0.327502	0.324488	0.326922	0.329817	0.329638	0.329596	0.324431	0.330008	0.291707	0.329712	0.330259	0.324625	0.331621	0.331127	0.331767	0.304903	0.251571	0.254862	0.254952	0.319221	0.327867	0.332522	0.330137	0.33184	0.33317	0.332951	0.332266	0.260916	0.254432	0.312613	0.306049	0.270912	0.240857
65	(CML197/CML142)-1-E-F2-197-1-1-1-2-2	EIAR	0.330039	0.317796	0.33051	0.322765	0.328368	0.334076	0.319911	0.316181	0.324304	0.327373	0.327514	0.327214	0.32668	0.326307	0.328926	0.325761	0.325982	0.329002	0.329493	0.330274	0.325265	0.328042	0.291323	0.327069	0.326549	0.324101	0.331817	0.331216	0.329678	0.302702	0.254371	0.25884	0.253003	0.317648	0.326695	0.332221	0.327933	0.331586	0.33196	0.332606	0.333626	0.269673	0.264196	0.315361	0.316982	0.273483	0.25106
66	(CML197/CML142)-1-E-F2-60-1-1-1-1-1	EIAR	0.322395	0.316911	0.328355	0.318004	0.324693	0.331398	0.32819	0.324092	0.321863	0.326888	0.324253	0.323711	0.328475	0.320874	0.32251	0.323775	0.323211	0.327047	0.328335	0.329018	0.322397	0.328331	0.295079	0.324074	0.326963	0.320584	0.326564	0.326449	0.329541	0.320084	0.214873	0.224945	0.248299	0.29966	0.327899	0.332706	0.3298	0.329578	0.331874	0.33103	0.329672	0.253721	0.242941	0.317887	0.310735	0.282901	0.282687
67	(CML197/CML142)-1-E-F2-60-1-1-2-1-1	EIAR	0.323916	0.313822	0.328538	0.320574	0.327353	0.333343	0.323568	0.314216	0.323972	0.329044	0.328691	0.327888	0.329291	0.322567	0.321859	0.325612	0.325704	0.325848	0.32792	0.328414	0.321584	0.329638	0.300467	0.326099	0.325652	0.321466	0.326507	0.326443	0.33064	0.317875	0.224526	0.230003	0.255876	0.301312	0.328328	0.335119	0.331126	0.333028	0.334744	0.33468	0.332572	0.256832	0.245797	0.320047	0.310244	0.281671	0.275284
68	(CML197/CML142)-1-E-F2-70-1-1-1-1-1	EIAR	0.327102	0.317321	0.328332	0.321729	0.327251	0.333945	0.32299	0.321264	0.328699	0.330928	0.330081	0.329258	0.330858	0.324729	0.325431	0.329145	0.331937	0.325897	0.326729	0.327229	0.321209	0.333566	0.298694	0.326793	0.331486	0.324583	0.331326	0.330549	0.33197	0.310166	0.263496	0.251512	0.264351	0.315395	0.329412	0.335096	0.331067	0.334231	0.334908	0.334371	0.333788	0.285524	0.274108	0.320579	0.309863	0.262381	0.251505
69	(CML197/CML142)-1-E-F2-86-1-1-1-1-1	EIAR	0.325619	0.316506	0.329166	0.325263	0.327718	0.334984	0.318852	0.313905	0.325295	0.3275	0.325281	0.324486	0.330674	0.326106	0.325492	0.325903	0.331333	0.32792	0.329698	0.330034	0.319701	0.330784	0.302266	0.328751	0.329832	0.323946	0.328262	0.327914	0.329949	0.310329	0.253666	0.245887	0.253487	0.316535	0.325177	0.335286	0.329329	0.334011	0.336887	0.335669	0.334068	0.288483	0.269056	0.31621	0.309877	0.271961	0.263471
70	P502-C1-771-2-2-1-1-B	CIMMYT	0.269377	0.301841	0.317285	0.310589	0.31162	0.315063	0.311622	0.309583	0.308238	0.310966	0.317542	0.314144	0.308124	0.297883	0.296967	0.305625	0.302924	0.304988	0.305057	0.303751	0.307618	0.305073	0.302121	0.31006	0.307877	0.30476	0.296676	0.297513	0.29641	0.307654	0.314547	0.309393	0.309219	0.313278	0.309495	0.315228	0.309354	0.315003	0.314594	0.315526	0.31479	0.316144	0.308734	0.314617	0.319562	0.325308	0.325728
71	(M37W/ZM607-#-B-F37SR-2-3SR-6-2-X)-8-2-X-1-B	CIMMYT	0.320273	0.311215	0.320468	0.304556	0.31424	0.316257	0.320783	0.320558	0.313407	0.2583	0.240834	0.226895	0.320585	0.270554	0.314686	0.307576	0.314616	0.31819	0.317141	0.316682	0.308403	0.315687	0.276013	0.0514996	0.31658	0.252238	0.325777	0.326773	0.313122	0.321446	0.325084	0.323062	0.32267	0.322129	0.318021	0.318358	0.319229	0.317781	0.317709	0.317775	0.320162	0.320835	0.31913	0.319835	0.319636	0.326122	0.327687
72	P43-C9-1-1-1-1-1-B	CIMMYT	0.310844	0.303209	0.317332	0.311814	0.31503	0.317648	0.319059	0.317411	0.310125	0.317235	0.318582	0.316772	0.310819	0.316408	0.313287	0.263533	0.246941	0.294391	0.312937	0.310283	0.313836	0.30867	0.312556	0.314228	0.30458	0.306994	0.313465	0.317024	0.30727	0.316258	0.319985	0.32098	0.319456	0.314403	0.311912	0.318299	0.310719	0.313652	0.314728	0.314273	0.318458	0.318695	0.316401	0.319607	0.323444	0.328029	0.331611
73	(TUXPSEQ-C1-F2/P49SR)-F2-45-7-5-1-B	CIMMYT	0.31995	0.314638	0.320261	0.31076	0.317498	0.321148	0.321951	0.323369	0.315701	0.312427	0.316281	0.315665	0.320136	0.320384	0.180579	0.314155	0.314262	0.231639	0.24615	0.251122	0.319178	0.317752	0.263883	0.315324	0.320139	0.310117	0.320847	0.319994	0.320567	0.31845	0.321236	0.317132	0.320452	0.316566	0.316876	0.313244	0.317888	0.314141	0.315944	0.31501	0.314698	0.317559	0.31614	0.316293	0.322128	0.32816	0.325777
74	G9A-C6-HS3-1-3-1-1-2P-2P-1-1-2-1-B	CIMMYT	0.325098	0.317507	0.323236	0.308953	0.315704	0.331265	0.304773	0.309891	0.315141	0.312813	0.312582	0.311379	0.325437	0.322372	0.318185	0.316222	0.315499	0.323695	0.326534	0.326847	0.324409	0.322663	0.315387	0.318509	0.318452	0.313169	0.329729	0.329569	0.323973	0.319875	0.3148	0.315158	0.316755	0.32134	0.314738	0.324381	0.314414	0.324062	0.321844	0.322079	0.324482	0.321137	0.322912	0.298201	0.302864	0.290687	0.289588
75	DTPW-C8-F31-4-2-1-5-B	CIMMYT	0.312453	0.308836	0.322769	0.314122	0.318863	0.316149	0.317447	0.316961	0.318928	0.317514	0.317974	0.317771	0.320797	0.315841	0.308933	0.313717	0.30271	0.290313	0.271531	0.273467	0.308845	0.310146	0.314417	0.314398	0.321299	0.312929	0.318418	0.319347	0.315316	0.31933	0.324795	0.325113	0.322226	0.318717	0.317599	0.320312	0.317098	0.318578	0.320481	0.318661	0.316255	0.322146	0.318622	0.320006	0.323873	0.326331	0.328094
76	(CML202/LAPOSTASEQ-C3-FS297-2-1-1-2-2-B)-B-3-1-1-8-B	CIMMYT	0.312359	0.305699	0.291177	0.314656	0.291032	0.301231	0.319151	0.317168	0.311089	0.31463	0.319233	0.31783	0.23885	0.312483	0.315513	0.314271	0.261044	0.295754	0.293748	0.29476	0.29868	0.232626	0.318169	0.311558	0.271027	0.308665	0.307494	0.309023	0.308401	0.310831	0.326517	0.324555	0.325016	0.323698	0.316125	0.322035	0.317677	0.321786	0.323007	0.321679	0.322707	0.316823	0.31402	0.324845	0.327244	0.329199	0.326474
77	DE-147-Z-126-72-1-1-2-2-2-1	EIAR	0.278906	0.308671	0.320402	0.310262	0.318141	0.318653	0.314985	0.316004	0.311515	0.313865	0.313458	0.312974	0.317884	0.294713	0.305101	0.316737	0.308754	0.311163	0.314522	0.314263	0.313	0.317153	0.310958	0.300567	0.315029	0.300013	0.29934	0.299565	0.307481	0.309254	0.318433	0.312762	0.314512	0.31659	0.317924	0.319601	0.320015	0.318593	0.318627	0.319037	0.319793	0.321322	0.314065	0.318625	0.324292	0.322085	0.323212
78	DE-147-Z-126-72-1-3-1-2-1-#	EIAR	0.226126	0.310961	0.322469	0.3175	0.323063	0.313162	0.316992	0.317706	0.315284	0.304666	0.308338	0.306458	0.318622	0.268379	0.290356	0.316255	0.310952	0.318907	0.318574	0.318566	0.314546	0.314221	0.308278	0.292206	0.318075	0.290314	0.288345	0.284122	0.295131	0.305056	0.326971	0.327096	0.325444	0.324269	0.323318	0.323751	0.321495	0.322748	0.323695	0.32319	0.32227	0.321851	0.319616	0.318985	0.322104	0.326471	0.332086
79	DE-38-Z-126-3-2-2-1-1	EIAR	0.322088	0.320036	0.330694	0.321639	0.321915	0.329376	0.325573	0.323968	0.213122	0.244005	0.264123	0.273333	0.325417	0.311374	0.323794	0.326068	0.324864	0.325335	0.328686	0.328835	0.321893	0.326193	0.302624	0.320374	0.317723	0.316445	0.32521	0.325365	0.328701	0.325371	0.256277	0.251383	0.279706	0.303773	0.324268	0.328767	0.321371	0.324955	0.327879	0.329413	0.328208	0.267331	0.260579	0.321132	0.321131	0.312679	0.312324
80	DE-38-Z-126-3-2-2-2-1-1	EIAR	0.322349	0.319886	0.329572	0.319943	0.322857	0.329409	0.326785	0.325012	0.224678	0.250716	0.268978	0.276244	0.325086	0.308178	0.322156	0.326657	0.323935	0.327514	0.330317	0.330673	0.321663	0.324631	0.307037	0.317982	0.318271	0.319661	0.324631	0.325196	0.32937	0.327413	0.251537	0.254785	0.274933	0.301694	0.325956	0.328387	0.321505	0.325105	0.328741	0.329605	0.328723	0.273029	0.263097	0.317931	0.322978	0.307669	0.30974
81	DE-38-Z-126-3-2-2-2-2	EIAR	0.322586	0.321299	0.330775	0.320093	0.323085	0.329349	0.327887	0.325791	0.229649	0.252666	0.270632	0.279513	0.328048	0.311408	0.323371	0.325815	0.324182	0.327014	0.331071	0.331563	0.323339	0.327217	0.304243	0.320125	0.318931	0.321047	0.325216	0.325504	0.326776	0.327364	0.255394	0.248069	0.275162	0.303503	0.326622	0.329252	0.322991	0.325776	0.328364	0.329596	0.328061	0.271386	0.263076	0.318176	0.320729	0.307213	0.310667
82	DE-78-Z-126-3-2-1-2-1-#	EIAR	0.315873	0.312528	0.322408	0.317571	0.319749	0.325313	0.321198	0.320724	0.271149	0.283725	0.289524	0.297446	0.32606	0.314151	0.312769	0.315794	0.32228	0.316844	0.318678	0.319579	0.321637	0.323491	0.314527	0.318353	0.31611	0.31253	0.321636	0.321001	0.319095	0.3203	0.300845	0.291441	0.30701	0.308252	0.317021	0.313709	0.313155	0.312831	0.316473	0.315834	0.315336	0.301309	0.301084	0.315142	0.32361	0.320629	0.319137
83	DE78-Z-126-3-2-2-1-1(g)	EIAR	0.321714	0.320149	0.328511	0.315263	0.319164	0.329298	0.324231	0.322958	0.211767	0.247702	0.263373	0.27177	0.325232	0.306502	0.320259	0.326731	0.323144	0.322776	0.325236	0.325912	0.321119	0.325227	0.30288	0.315859	0.317293	0.315964	0.327678	0.327481	0.329108	0.32639	0.277015	0.269811	0.287622	0.305471	0.325213	0.326561	0.320458	0.323085	0.325914	0.327775	0.325779	0.286037	0.274642	0.320533	0.320461	0.311998	0.316639
84	DE78-Z-126-3-2-2-1-1-1(P)	EIAR	0.321652	0.319985	0.327582	0.320406	0.321992	0.326969	0.326882	0.324313	0.229404	0.255432	0.269846	0.278525	0.325567	0.310277	0.323383	0.325515	0.325654	0.324414	0.327194	0.327637	0.321709	0.326562	0.302027	0.318191	0.317944	0.315383	0.326213	0.326167	0.328729	0.323973	0.260927	0.255505	0.28707	0.301708	0.323616	0.328091	0.321622	0.32519	0.32815	0.328934	0.326972	0.271092	0.266219	0.320786	0.322301	0.310867	0.310602
85	FH625-272-1-1-1-#	EIAR	0.329265	0.321618	0.323092	0.313901	0.314951	0.329945	0.290376	0.290508	0.31078	0.312578	0.309968	0.308804	0.325988	0.322189	0.324197	0.319135	0.322286	0.326044	0.327436	0.328212	0.326595	0.325701	0.317107	0.317475	0.321176	0.309414	0.328258	0.3273	0.32548	0.316918	0.32867	0.328029	0.324984	0.323155	0.319728	0.321303	0.321034	0.319531	0.319332	0.319101	0.320207	0.324426	0.324997	0.317427	0.284937	0.301946	0.305487
86	FH625-272-1-2-1-#	EIAR	0.330008	0.31994	0.32386	0.308322	0.312286	0.327515	0.291797	0.293542	0.318956	0.3192	0.309515	0.307223	0.322649	0.320917	0.321566	0.316255	0.320815	0.323085	0.32707	0.325937	0.324551	0.326247	0.313062	0.309279	0.314972	0.308316	0.330166	0.328977	0.326719	0.318811	0.332261	0.32887	0.327303	0.322364	0.317905	0.31799	0.318431	0.318483	0.319455	0.318073	0.320058	0.328566	0.326773	0.313667	0.284176	0.305142	0.285912
87	FH-625-272-1-2-1-1-1-1	EIAR	0.329064	0.319687	0.324759	0.307933	0.311832	0.330719	0.296103	0.298992	0.314389	0.315817	0.309223	0.308124	0.324136	0.318533	0.319947	0.316944	0.324015	0.327193	0.331121	0.329562	0.32755	0.327036	0.315114	0.310762	0.317936	0.309034	0.329166	0.328251	0.324815	0.319686	0.331197	0.328487	0.329091	0.322927	0.316683	0.319066	0.318377	0.31739	0.31947	0.317879	0.320747	0.328236	0.328036	0.315131	0.288651	0.307916	0.293292
88	Gibe-1-145-3-1-4-1-1-#	EIAR	0.319124	0.3141	0.31971	0.312849	0.315326	0.321773	0.313485	0.313511	0.31785	0.31907	0.312901	0.3176	0.319608	0.317659	0.315263	0.295486	0.310834	0.316221	0.320039	0.315437	0.321254	0.317236	0.302704	0.315123	0.313375	0.312631	0.323172	0.323203	0.317664	0.30603	0.311892	0.309083	0.309117	0.314266	0.31082	0.31555	0.310123	0.316737	0.317078	0.316669	0.315032	0.315049	0.315264	0.309835	0.309664	0.316786	0.293413
89	GIBE-1-158-1-1-1-1-#	EIAR	0.324815	0.319238	0.318223	0.309044	0.30888	0.327348	0.30274	0.307992	0.318561	0.320546	0.31656	0.315719	0.325229	0.317687	0.317224	0.319899	0.320892	0.323303	0.3249	0.325013	0.322837	0.321298	0.318651	0.316467	0.32119	0.315901	0.325984	0.324943	0.322017	0.319885	0.320635	0.321479	0.319602	0.314584	0.315847	0.315533	0.313934	0.314601	0.315369	0.313353	0.31783	0.322916	0.323097	0.310111	0.310299	0.312866	0.313425
90	GIBE-1-178-2-1-2-1-#	EIAR	0.322055	0.312363	0.320063	0.309963	0.313792	0.327122	0.312841	0.318013	0.31899	0.313342	0.311244	0.312077	0.328261	0.312413	0.31568	0.310601	0.31649	0.320339	0.322338	0.323392	0.32102	0.321638	0.320271	0.29904	0.320508	0.303954	0.32456	0.323512	0.3185	0.325141	0.327072	0.327183	0.325003	0.316414	0.32001	0.313971	0.32033	0.312881	0.315249	0.314914	0.315654	0.325468	0.325255	0.316271	0.313586	0.329075	0.31915
91	Gibe-1-198-2-2-1	EIAR	0.319579	0.315106	0.322125	0.310015	0.314624	0.324042	0.319001	0.318663	0.314122	0.312264	0.313572	0.311942	0.322633	0.317341	0.3133	0.312799	0.315044	0.318946	0.322598	0.322888	0.32023	0.320555	0.309628	0.309863	0.316442	0.312211	0.323635	0.322664	0.320856	0.318433	0.31872	0.315789	0.318774	0.314379	0.315815	0.314889	0.317767	0.314338	0.313307	0.314385	0.312322	0.317034	0.3166	0.316532	0.318098	0.321044	0.318098
92	GIBE-1-20-2-1-2-1-1-#	EIAR	0.319437	0.313819	0.324828	0.312384	0.319781	0.321771	0.313783	0.317873	0.315786	0.311577	0.31479	0.319104	0.327612	0.317872	0.31767	0.317371	0.316897	0.319685	0.323123	0.32357	0.321635	0.321371	0.312092	0.30898	0.323145	0.308586	0.324632	0.323817	0.322893	0.311381	0.32583	0.321658	0.321683	0.317157	0.309095	0.312083	0.313017	0.311236	0.313073	0.311297	0.310843	0.322783	0.32297	0.313882	0.322842	0.32473	0.318505
93	Gibe-1-20-2-2-1-1-1-#	EIAR	0.316436	0.306103	0.320478	0.310045	0.317102	0.327889	0.316951	0.320263	0.315543	0.313659	0.313275	0.316452	0.326718	0.319508	0.317557	0.312803	0.317984	0.317156	0.322342	0.320445	0.321701	0.320777	0.308352	0.31542	0.31693	0.314387	0.316816	0.31517	0.31761	0.304176	0.318855	0.315582	0.320851	0.314722	0.310016	0.308733	0.31336	0.308291	0.309039	0.306954	0.309075	0.313239	0.315686	0.312191	0.320956	0.320789	0.310754
94	GIBE1-265-5-4-1-1-1-#	EIAR	0.327232	0.318281	0.322497	0.308594	0.317875	0.331616	0.322142	0.322294	0.328476	0.322861	0.328312	0.328697	0.329709	0.317187	0.318962	0.311522	0.321764	0.325672	0.330624	0.328892	0.324908	0.328795	0.304463	0.318613	0.326475	0.319062	0.328359	0.32727	0.323925	0.322091	0.306535	0.306737	0.312964	0.324298	0.319478	0.320237	0.322256	0.310006	0.314663	0.314669	0.310548	0.311941	0.313549	0.316038	0.321912	0.3115	0.301244
95	Gibe-1-54-3-6-1-2-1-#	EIAR	0.321448	0.319532	0.318296	0.313737	0.318516	0.321896	0.313112	0.318051	0.318442	0.315471	0.314817	0.314912	0.316838	0.32061	0.316207	0.322119	0.316155	0.317535	0.319464	0.3198	0.321365	0.318823	0.315516	0.315551	0.311219	0.315112	0.324036	0.323552	0.311886	0.32065	0.320972	0.316941	0.316903	0.318902	0.32186	0.31777	0.320599	0.317541	0.318195	0.316359	0.318958	0.305593	0.315029	0.317103	0.315392	0.324689	0.313187
96	Gibe-1-91-1-1-1-1-#	EIAR	0.318484	0.315642	0.320983	0.312683	0.311276	0.32988	0.309856	0.30638	0.314692	0.316078	0.315945	0.313544	0.323347	0.316245	0.31406	0.31849	0.321745	0.320358	0.322491	0.322595	0.320715	0.322958	0.312895	0.318112	0.316239	0.307848	0.319684	0.318124	0.318981	0.31992	0.322041	0.31834	0.318064	0.317015	0.317352	0.314839	0.320655	0.313672	0.315272	0.314272	0.312733	0.322215	0.321784	0.314019	0.31952	0.326041	0.321367
97	IL0OOE-47-2-3-1-1-1	EIAR	0.325853	0.320108	0.319114	0.307097	0.314429	0.323399	0.313027	0.317373	0.311495	0.313637	0.317867	0.31844	0.323437	0.321772	0.319304	0.320447	0.318427	0.322392	0.324299	0.323234	0.323501	0.325205	0.314718	0.303852	0.323863	0.311136	0.324552	0.32496	0.316041	0.316615	0.326054	0.323522	0.324292	0.317817	0.31587	0.316112	0.315996	0.314389	0.315611	0.313601	0.317718	0.317873	0.324139	0.315246	0.322969	0.324219	0.326794
98	IL0OOE-5-2-4-2-1-1	EIAR	0.322464	0.318769	0.318183	0.320869	0.31457	0.310061	0.322555	0.321293	0.323673	0.316064	0.314454	0.311419	0.302876	0.317093	0.318462	0.287678	0.316067	0.315992	0.313723	0.313866	0.313047	0.293606	0.312827	0.298378	0.301772	0.308657	0.280928	0.279801	0.296975	0.303431	0.317428	0.318892	0.319903	0.3222	0.319669	0.322115	0.320465	0.32226	0.323434	0.323421	0.32468	0.305209	0.306293	0.321578	0.322905	0.318461	0.316565
99	IL00E-1-9-1-1-1-1-1	EIAR	0.255898	0.313449	0.314019	0.318639	0.323268	0.272321	0.3247	0.327282	0.319915	0.322143	0.321036	0.319853	0.262597	0.307129	0.302944	0.306621	0.316576	0.292684	0.278356	0.275022	0.302221	0.298073	0.315392	0.313641	0.297238	0.309141	0.259238	0.257711	0.292066	0.272652	0.322655	0.319701	0.318831	0.316609	0.323161	0.320983	0.325833	0.320631	0.321514	0.320553	0.322912	0.30012	0.294549	0.321681	0.323031	0.331552	0.333676
100	G25Q-C18-HS520-1-1-#-1-2-#-5-3-B-1-B	CIMMYT	0.293375	0.300726	0.312914	0.300473	0.306746	0.315034	0.31388	0.311472	0.301156	0.304597	0.304578	0.305155	0.312325	0.305935	0.292978	0.306035	0.304505	0.309355	0.310474	0.31187	0.307368	0.308261	0.299896	0.305631	0.306956	0.298537	0.311497	0.309802	0.299181	0.310566	0.312581	0.313078	0.312392	0.309112	0.309534	0.310373	0.309105	0.307531	0.309854	0.308554	0.306596	0.31361	0.310892	0.309045	0.315845	0.316362	0.319314
101	ILO00E-5-5-3-1-1-#	EIAR	0.326485	0.311346	0.312747	0.322206	0.307151	0.32788	0.306853	0.312205	0.325257	0.320949	0.319038	0.31635	0.311405	0.322558	0.322571	0.310285	0.312663	0.314864	0.316594	0.315852	0.310503	0.299506	0.321477	0.315056	0.301532	0.315975	0.32094	0.321014	0.302159	0.306387	0.319625	0.321847	0.319524	0.323708	0.319058	0.321	0.319121	0.323419	0.32083	0.32083	0.326133	0.308163	0.315515	0.313938	0.317546	0.312461	0.316633
102	IL00E-1-9-1-1-2-1-2	EIAR	0.253014	0.312526	0.315281	0.315465	0.32235	0.26516	0.32228	0.321755	0.319454	0.322681	0.321276	0.319873	0.262285	0.306765	0.301261	0.299126	0.314367	0.289568	0.273589	0.267726	0.302748	0.297822	0.315938	0.313556	0.294668	0.306166	0.258713	0.257392	0.292636	0.270473	0.321271	0.317629	0.315784	0.314819	0.324097	0.320733	0.325557	0.321111	0.321981	0.321767	0.322472	0.301651	0.295006	0.318929	0.322895	0.331152	0.333712
103	KULENI353-1-1-1-2-1-1-#	EIAR	0.324591	0.319339	0.324236	0.31575	0.317366	0.331241	0.305669	0.306408	0.314089	0.315247	0.305213	0.307933	0.324529	0.321956	0.322277	0.314726	0.31835	0.324828	0.328469	0.328725	0.32374	0.321571	0.317213	0.317405	0.307761	0.312029	0.32938	0.328812	0.323755	0.323357	0.320827	0.315435	0.317008	0.321493	0.315395	0.32169	0.314614	0.320637	0.320632	0.321063	0.320791	0.3255	0.323991	0.306204	0.303637	0.297058	0.298959
104	KULENI320-2-3-1-1-1-1-#	EIAR	0.326389	0.32321	0.32524	0.31906	0.320229	0.3264	0.319562	0.318465	0.324572	0.320252	0.317851	0.319203	0.323066	0.322059	0.318913	0.315334	0.320938	0.322809	0.326458	0.326415	0.321106	0.32108	0.320827	0.319006	0.314796	0.317969	0.326969	0.326069	0.327171	0.314771	0.320217	0.316092	0.316779	0.324706	0.318721	0.320187	0.319633	0.320031	0.322487	0.319956	0.323538	0.323935	0.325281	0.264699	0.301849	0.302537	0.297687
105	KULENI320-2-3-1-1-2-1-1-#	EIAR	0.327564	0.318563	0.326702	0.320357	0.321455	0.326372	0.322765	0.322438	0.323751	0.320209	0.316783	0.318327	0.323753	0.324102	0.319597	0.315302	0.320933	0.322829	0.326435	0.326913	0.321154	0.31922	0.318812	0.32005	0.318652	0.318058	0.324913	0.324333	0.326252	0.317115	0.325563	0.31808	0.318667	0.327716	0.320716	0.320818	0.319981	0.319735	0.323061	0.32069	0.323329	0.321824	0.323537	0.264809	0.300008	0.308737	0.299534
106	KuleniC1-0080-2-4-1-2-1-#	EIAR	0.324252	0.316785	0.325818	0.320245	0.322087	0.33572	0.321191	0.320528	0.323768	0.319905	0.320012	0.319406	0.32708	0.321863	0.324269	0.320595	0.321439	0.326479	0.328959	0.328297	0.319506	0.324747	0.31601	0.318201	0.326081	0.31589	0.333619	0.333116	0.3288	0.318907	0.315745	0.316721	0.313133	0.329812	0.322812	0.325188	0.319396	0.326155	0.325816	0.324708	0.323089	0.323911	0.317648	0.311641	0.31618	0.300755	0.296383
107	Kuleni-0034-1-1-4-2-1-#	EIAR	0.317596	0.311557	0.323136	0.315287	0.320926	0.325901	0.318255	0.319078	0.319956	0.316884	0.317744	0.315807	0.322651	0.320919	0.311967	0.314307	0.31973	0.321144	0.321786	0.321406	0.320925	0.321643	0.314759	0.309291	0.321394	0.312354	0.320253	0.319313	0.318751	0.317903	0.320372	0.316651	0.312907	0.321903	0.323246	0.319394	0.319441	0.318079	0.320667	0.321439	0.322436	0.316875	0.313331	0.309601	0.307309	0.30888	0.306946
108	Kulenic1-0080-4-2-4-1-2-#	EIAR	0.324799	0.316621	0.322742	0.319611	0.321007	0.330413	0.315921	0.317022	0.320663	0.320424	0.320185	0.321248	0.323942	0.320827	0.321867	0.319969	0.322892	0.323702	0.328256	0.327929	0.320815	0.324697	0.31541	0.318769	0.323791	0.314441	0.331229	0.331389	0.325414	0.307389	0.316152	0.314088	0.312502	0.326756	0.32361	0.323472	0.321594	0.322322	0.323409	0.322421	0.324556	0.319361	0.311557	0.308256	0.312522	0.302605	0.293626
109	MAS(CML206/CML312)-23-2-1-1-B	CIMMYT	0.167007	0.310313	0.321534	0.314788	0.319735	0.316772	0.31646	0.317852	0.31026	0.290772	0.293824	0.292418	0.318317	0.230195	0.27605	0.315538	0.309172	0.319174	0.319903	0.320583	0.306766	0.314729	0.303266	0.249105	0.314493	0.274064	0.274204	0.271033	0.281708	0.299704	0.324756	0.31944	0.321824	0.322191	0.318515	0.324874	0.318414	0.323109	0.324449	0.323782	0.32176	0.321256	0.316016	0.317975	0.320452	0.324767	0.328804
110	MAS(MSR/CML312)-117-2-2-1-B	CIMMYT	0.179851	0.311955	0.321924	0.315651	0.31912	0.311839	0.317436	0.317882	0.321661	0.315684	0.318642	0.317768	0.313168	0.221569	0.27692	0.314961	0.310603	0.312756	0.311059	0.311371	0.300542	0.313389	0.317116	0.315319	0.315144	0.304035	0.275261	0.27268	0.269255	0.311997	0.325142	0.32315	0.317859	0.320974	0.317855	0.324999	0.318662	0.324213	0.325447	0.324437	0.31854	0.326389	0.321058	0.320387	0.313165	0.318708	0.321861
111	P501SR-C0-F2-47-3-1-1-B*4-#-#	CIMMYT	0.304532	0.306311	0.318127	0.306676	0.313335	0.322796	0.31426	0.31361	0.299501	0.311175	0.307838	0.305478	0.311328	0.313937	0.311006	0.313111	0.302623	0.314962	0.316454	0.315119	0.312763	0.310915	0.245725	0.308417	0.306173	0.291952	0.311302	0.313601	0.303447	0.313516	0.320948	0.319363	0.318082	0.320497	0.308909	0.318428	0.3099	0.318537	0.317672	0.318234	0.315256	0.315296	0.312845	0.317086	0.321668	0.323262	0.324684
112	PO00E-3-2-1-2-1-#	EIAR	0.326817	0.315096	0.322169	0.294638	0.312695	0.323533	0.311663	0.311987	0.320038	0.32166	0.32391	0.322269	0.321097	0.320619	0.317994	0.314597	0.319646	0.31981	0.323359	0.32175	0.321212	0.320141	0.310612	0.312066	0.323017	0.312206	0.330087	0.328698	0.325047	0.315795	0.311067	0.309662	0.298427	0.318244	0.3189	0.317721	0.319676	0.318707	0.320534	0.31746	0.318285	0.312616	0.305726	0.312494	0.303464	0.307798	0.289202
113	POO9A-134-2-3-2-1-1-1	EIAR	0.318984	0.313271	0.322868	0.3108	0.316696	0.326383	0.31165	0.312743	0.316225	0.311065	0.311567	0.3121	0.323843	0.31785	0.319942	0.317101	0.316441	0.321918	0.32403	0.32541	0.321136	0.322542	0.313154	0.313846	0.317359	0.312856	0.324921	0.323578	0.320497	0.317934	0.311598	0.311543	0.317506	0.321513	0.319735	0.3211	0.317378	0.320659	0.319831	0.320118	0.320395	0.319258	0.316589	0.296287	0.31753	0.307896	0.308526
114	POOE4-2-2-1-2-1	EIAR	0.251449	0.316969	0.317766	0.310743	0.321175	0.310538	0.327494	0.326099	0.31967	0.318651	0.321722	0.320523	0.318071	0.308461	0.299978	0.306814	0.318121	0.313651	0.313256	0.312882	0.316605	0.307324	0.304671	0.307422	0.303741	0.312406	0.263947	0.26152	0.284435	0.308902	0.322931	0.317657	0.316087	0.3162	0.310258	0.311116	0.312264	0.309358	0.313305	0.309956	0.314107	0.323561	0.318009	0.32041	0.320691	0.330486	0.332243
115	POOL9A-105-1-1-1-1-1-#	EIAR	0.324477	0.319085	0.322338	0.31289	0.319321	0.32703	0.311352	0.315887	0.322811	0.318641	0.319396	0.318551	0.323741	0.319708	0.315588	0.317202	0.322346	0.322864	0.324971	0.324512	0.3171	0.32274	0.310582	0.314414	0.326809	0.313558	0.3323	0.331181	0.325035	0.321609	0.310612	0.313704	0.314064	0.32023	0.323211	0.321593	0.324159	0.320295	0.322869	0.322449	0.321391	0.317687	0.311419	0.301927	0.310999	0.306883	0.305189
116	POOL9A-128-5-1-1-1-1	EIAR	0.163664	0.310043	0.322619	0.317079	0.322162	0.324938	0.321366	0.317539	0.270455	0.317825	0.318759	0.315628	0.32431	0.277223	0.277063	0.319523	0.316493	0.323259	0.325885	0.326673	0.312546	0.323032	0.309613	0.312233	0.321601	0.279052	0.254122	0.253993	0.255367	0.306774	0.327323	0.319904	0.322407	0.321237	0.321627	0.321999	0.321008	0.32093	0.323835	0.322916	0.324656	0.324606	0.320109	0.321125	0.325732	0.328875	0.33233
117	POOL9A-4-4-1-1-1-#	EIAR	0.322261	0.318726	0.323759	0.315728	0.321674	0.328972	0.31632	0.31209	0.31848	0.319693	0.320101	0.317814	0.325431	0.321822	0.320374	0.320711	0.321187	0.32485	0.329097	0.328077	0.323073	0.328296	0.32002	0.32235	0.324471	0.317295	0.328475	0.327925	0.323545	0.315146	0.319864	0.325956	0.325177	0.323756	0.320839	0.323968	0.323586	0.324475	0.32365	0.324146	0.322893	0.325242	0.324436	0.314515	0.313065	0.310808	0.305568
118	POOL9A-128-5-1-1-1-2	EIAR	0.160779	0.312024	0.321652	0.317893	0.320065	0.328713	0.323738	0.321383	0.277834	0.319021	0.319339	0.317156	0.324962	0.278301	0.27939	0.321129	0.317622	0.322403	0.324242	0.323066	0.314811	0.322182	0.314199	0.316665	0.320505	0.283185	0.269288	0.267793	0.25105	0.305631	0.325979	0.324213	0.327223	0.321527	0.322011	0.320822	0.319385	0.320331	0.320422	0.319744	0.323497	0.322155	0.324273	0.321294	0.327128	0.327256	0.332788
119	(SC(PHAM)-3/(CML205/SC22//CML202)-X)-4-B*3	EIAR	0.325884	0.312221	0.309035	0.294313	0.291125	0.315379	0.327503	0.324871	0.321073	0.319609	0.31868	0.316758	0.289488	0.321183	0.318839	0.30799	0.296596	0.309105	0.309404	0.312023	0.312221	0.295475	0.308128	0.318195	0.31288	0.315034	0.324439	0.323775	0.318468	0.317613	0.311186	0.310336	0.319118	0.321141	0.323404	0.315698	0.324512	0.317666	0.320031	0.318622	0.314678	0.302941	0.300088	0.320722	0.323434	0.323915	0.32115
120	SC715-15-3-1-1-1-1-#	EIAR	0.325946	0.315466	0.286758	0.316814	0.300962	0.287514	0.328486	0.329244	0.325294	0.319813	0.324273	0.323598	0.2432	0.320644	0.325994	0.317398	0.301416	0.310787	0.304081	0.302178	0.297325	0.279799	0.323935	0.322114	0.288816	0.31654	0.315609	0.315153	0.314267	0.308407	0.329637	0.331591	0.333245	0.32547	0.323081	0.322244	0.324348	0.320619	0.321784	0.322717	0.321116	0.319309	0.32579	0.320569	0.324814	0.332172	0.332171
121	SZSYNA99-F2-133-2-3-1	CIMMYT	0.315357	0.314699	0.319571	0.309613	0.315909	0.324288	0.316274	0.316974	0.236187	0.266489	0.260877	0.26741	0.313997	0.30785	0.318484	0.316831	0.316004	0.313404	0.313496	0.316172	0.316459	0.315839	0.310899	0.310366	0.312554	0.300155	0.323179	0.323877	0.317968	0.320329	0.32463	0.318655	0.323286	0.322512	0.31884	0.3203	0.31381	0.316293	0.319376	0.320972	0.319539	0.322413	0.319379	0.319159	0.326364	0.32188	0.324006
122	SZSYNA99-F2-3-6-2-1-1-1-1	CIMMYT	0.321391	0.313614	0.323983	0.313294	0.317388	0.297683	0.320482	0.317854	0.250092	0.268339	0.271148	0.270886	0.307605	0.31285	0.315143	0.307341	0.321003	0.309862	0.309758	0.309252	0.314694	0.319279	0.319733	0.313803	0.309005	0.311471	0.306907	0.306401	0.323411	0.299708	0.320436	0.322619	0.322926	0.319747	0.319766	0.32274	0.318335	0.321222	0.322939	0.324408	0.322436	0.318102	0.315782	0.321534	0.321543	0.324666	0.324578
123	SZSYNA99-F2-7-2-1-1-1-1	CIMMYT	0.320546	0.31789	0.322892	0.312862	0.317758	0.325797	0.319597	0.31811	0.175328	0.237792	0.24895	0.252976	0.323776	0.303028	0.315223	0.320087	0.321934	0.32004	0.319645	0.325275	0.320591	0.321124	0.312479	0.312294	0.315019	0.287242	0.325026	0.324319	0.321049	0.325659	0.320061	0.318224	0.323565	0.323917	0.31959	0.321422	0.319244	0.320047	0.323382	0.325892	0.322928	0.319524	0.318303	0.321275	0.325049	0.323536	0.3259
124	SZSYNA99-F2-81-4-3-1	CIMMYT	0.319607	0.317715	0.32416	0.31119	0.317739	0.324917	0.320857	0.318788	0.181012	0.242736	0.24995	0.254328	0.323193	0.30258	0.316097	0.320261	0.322285	0.319284	0.320639	0.325342	0.322014	0.321762	0.312781	0.312796	0.316729	0.28792	0.326656	0.325482	0.322063	0.326568	0.321499	0.318787	0.324845	0.326031	0.322541	0.324947	0.321067	0.322702	0.326043	0.328176	0.32574	0.321029	0.320226	0.321884	0.325548	0.324484	0.32445
125	SZSYNA99-F2-133-2-1-1-1-#	CIMMYT	0.317129	0.302567	0.306613	0.311801	0.30841	0.318854	0.300331	0.298605	0.313044	0.317572	0.317424	0.315012	0.311119	0.310884	0.312654	0.282462	0.307901	0.310187	0.310263	0.309654	0.31551	0.307725	0.314913	0.304007	0.309777	0.310415	0.316619	0.31647	0.309655	0.322693	0.320565	0.32131	0.322537	0.321503	0.316357	0.315767	0.318345	0.314361	0.316129	0.31371	0.318123	0.307733	0.31171	0.317287	0.320999	0.314611	0.313513
126	SZSYNA99-F2-2-7-3-1-1-1	CIMMYT	0.317973	0.314917	0.320116	0.312449	0.317675	0.318364	0.313096	0.313886	0.260783	0.282165	0.29317	0.29221	0.32295	0.307334	0.317154	0.31542	0.316447	0.315798	0.317844	0.318053	0.318765	0.323162	0.314425	0.311425	0.317621	0.303498	0.324234	0.323845	0.322034	0.320636	0.322634	0.318318	0.32184	0.323374	0.321187	0.324995	0.321843	0.3212	0.322369	0.323503	0.321884	0.319922	0.322355	0.31837	0.314501	0.32452	0.314769
127	SZSYNA99-F2-3-6-3-1-#	CIMMYT	0.318949	0.316053	0.324589	0.311303	0.31823	0.315374	0.321359	0.319781	0.277529	0.285687	0.295184	0.292902	0.31521	0.312327	0.312386	0.316907	0.319004	0.317126	0.318694	0.318315	0.316853	0.319809	0.30548	0.302153	0.31373	0.30945	0.316081	0.315943	0.320841	0.318375	0.322747	0.321093	0.322677	0.321056	0.322181	0.321451	0.321753	0.320035	0.321586	0.322475	0.320873	0.319374	0.317898	0.319983	0.321838	0.323419	0.325281
128	SZSYNA99-F2-3-6-4-1-1-1-1-#	CIMMYT	0.317186	0.31458	0.324987	0.311229	0.319151	0.306298	0.320141	0.318995	0.251886	0.267946	0.26874	0.26868	0.308941	0.313434	0.314448	0.310779	0.322624	0.314511	0.315579	0.314696	0.31578	0.323336	0.319151	0.314409	0.309937	0.31323	0.310198	0.30944	0.322126	0.304678	0.324311	0.325043	0.326654	0.32384	0.324139	0.325437	0.319659	0.322619	0.324705	0.324763	0.324245	0.31892	0.317223	0.325181	0.321748	0.323069	0.325252
129	TZMI102-#-#	IITA	0.324158	0.30583	0.303935	0.317072	0.322658	0.187377	0.307121	0.302299	0.3277	0.321537	0.322359	0.322049	0.25687	0.31683	0.32155	0.296178	0.304102	0.299734	0.282313	0.280864	0.305981	0.296072	0.322956	0.321055	0.307898	0.311252	0.303242	0.302976	0.31118	0.287059	0.329605	0.330858	0.327743	0.325688	0.324004	0.322178	0.325293	0.321276	0.319908	0.323677	0.319277	0.315858	0.315963	0.319931	0.321362	0.329173	0.336007
130	TZMI407-short-#-#	IITA	0.320133	0.29627	0.303843	0.319445	0.320281	0.230529	0.324042	0.322713	0.318336	0.317266	0.318783	0.318075	0.278321	0.318605	0.320809	0.315368	0.290484	0.308437	0.30896	0.307676	0.304053	0.286384	0.311168	0.309281	0.30637	0.307874	0.31717	0.317378	0.315474	0.320794	0.32954	0.328926	0.331426	0.325722	0.325674	0.325292	0.325075	0.321513	0.325077	0.324011	0.325528	0.316818	0.317321	0.324034	0.332545	0.335565	0.333636
131	TZMI717-#	IITA	0.323082	0.301211	0.314744	0.315783	0.317868	0.317905	0.319749	0.312369	0.321002	0.3182	0.320579	0.319704	0.312006	0.317518	0.307492	0.308851	0.305802	0.313697	0.31001	0.308598	0.315468	0.308074	0.314733	0.317766	0.312676	0.310678	0.321995	0.32143	0.307961	0.316085	0.315351	0.305837	0.306362	0.316448	0.318852	0.309821	0.316258	0.308694	0.305753	0.316814	0.30088	0.299785	0.311211	0.317574	0.312272	0.323254	0.314482
132	TZMI718-#	IITA	0.318376	0.312801	0.311331	0.303469	0.309929	0.264258	0.320331	0.31948	0.318928	0.316515	0.318402	0.316954	0.308619	0.319263	0.313522	0.310835	0.303898	0.313375	0.315871	0.312327	0.310913	0.312464	0.312754	0.314313	0.298864	0.310164	0.314736	0.313592	0.31556	0.324757	0.321463	0.323825	0.325744	0.322105	0.320186	0.322294	0.319651	0.319838	0.324292	0.321639	0.321128	0.314498	0.313915	0.321672	0.327079	0.32955	0.330538
133	TZMI719-#	IITA	0.328713	0.312305	0.300958	0.320864	0.322864	0.183107	0.312141	0.311669	0.325211	0.32082	0.322668	0.321606	0.25238	0.320921	0.324116	0.304649	0.301645	0.296976	0.28107	0.280192	0.305657	0.284559	0.323247	0.322665	0.3083	0.311853	0.300721	0.300302	0.313573	0.288617	0.333128	0.334287	0.333977	0.331071	0.325534	0.325608	0.327294	0.327059	0.326627	0.326942	0.324674	0.320268	0.319273	0.321742	0.319339	0.333635	0.336409
134	TZMI723-#	IITA	0.322318	0.308779	0.30106	0.321754	0.320084	0.167895	0.308488	0.307758	0.326179	0.319264	0.321894	0.321851	0.245721	0.319193	0.320515	0.303564	0.299314	0.293806	0.278079	0.276986	0.298377	0.287554	0.323542	0.318462	0.304373	0.308096	0.297324	0.299055	0.310444	0.267304	0.331932	0.33242	0.332511	0.330481	0.320003	0.326338	0.322434	0.328377	0.327454	0.327363	0.32562	0.32025	0.317749	0.325229	0.324369	0.333668	0.334718
135	TZMI730-#	IITA	0.315989	0.310065	0.313483	0.31177	0.316265	0.282605	0.322745	0.320929	0.312942	0.310271	0.310278	0.311039	0.311553	0.315123	0.310802	0.315764	0.30556	0.311504	0.315398	0.314377	0.313404	0.308409	0.312332	0.304558	0.30937	0.303519	0.317796	0.316977	0.315197	0.321618	0.325078	0.325033	0.328561	0.325933	0.321288	0.324795	0.319885	0.321521	0.324075	0.322149	0.323306	0.317867	0.316306	0.320671	0.325946	0.329071	0.330019
136	TZMI733-#	IITA	0.323384	0.3102	0.304647	0.321744	0.32201	0.16363	0.312076	0.308088	0.323083	0.316041	0.315885	0.31743	0.249291	0.316744	0.319458	0.303132	0.309548	0.294095	0.279517	0.278513	0.303782	0.297839	0.317584	0.314031	0.309127	0.311844	0.299324	0.298771	0.31659	0.293419	0.331743	0.331584	0.331222	0.329103	0.32457	0.326561	0.326484	0.326622	0.325533	0.327493	0.325791	0.317363	0.318996	0.323997	0.324457	0.332561	0.334678
137	TZMI740-#	IITA	0.317062	0.294307	0.313665	0.311418	0.318047	0.242262	0.316057	0.313914	0.318356	0.318378	0.319766	0.317494	0.301614	0.316879	0.314943	0.311044	0.301065	0.305329	0.306745	0.305195	0.311219	0.302258	0.312609	0.316108	0.306192	0.305416	0.315055	0.315311	0.313413	0.319298	0.324919	0.324127	0.324612	0.322996	0.320705	0.322849	0.322561	0.322416	0.323998	0.321251	0.320217	0.3195	0.318521	0.322558	0.329177	0.329109	0.331186
138	TZMI741-#-#	IITA	0.321881	0.305756	0.313735	0.321552	0.320873	0.279602	0.32287	0.322801	0.322007	0.319763	0.317602	0.319645	0.297584	0.321428	0.321063	0.318594	0.304961	0.318232	0.320833	0.31947	0.312419	0.299896	0.316555	0.313455	0.312991	0.312285	0.323607	0.323414	0.320539	0.32407	0.328259	0.328576	0.331908	0.322366	0.326931	0.325229	0.324236	0.323161	0.325521	0.326877	0.326847	0.321725	0.322717	0.320629	0.328183	0.334636	0.33603
139	TZMI742-#-#	IITA	0.324982	0.306032	0.315928	0.313038	0.318784	0.281408	0.32352	0.323901	0.318241	0.315445	0.311379	0.315954	0.301183	0.316741	0.323902	0.318504	0.298823	0.317232	0.318196	0.316291	0.314074	0.303223	0.313665	0.312183	0.311795	0.309864	0.322858	0.32263	0.322739	0.326945	0.329558	0.330747	0.328834	0.32249	0.324658	0.321132	0.32292	0.318432	0.321274	0.320833	0.319199	0.322186	0.319688	0.319134	0.325719	0.332328	0.331754
140	TZMI744-#-#	IITA	0.317673	0.29833	0.313112	0.314027	0.319222	0.273486	0.321929	0.320892	0.32128	0.319352	0.320033	0.319402	0.30312	0.318561	0.317237	0.315028	0.302957	0.317187	0.32049	0.321334	0.30801	0.2996	0.311935	0.304488	0.315364	0.304722	0.320721	0.320878	0.3172	0.324733	0.330487	0.328694	0.330087	0.324886	0.324782	0.323024	0.322699	0.321931	0.322088	0.323821	0.324855	0.316181	0.315526	0.321517	0.329767	0.334264	0.333291
141	TZMI745-#	IITA	0.328477	0.311651	0.308395	0.322084	0.325258	0.158164	0.315322	0.312434	0.325834	0.317218	0.316674	0.319956	0.251625	0.320113	0.3193	0.304354	0.311066	0.294534	0.278092	0.276932	0.306384	0.299517	0.319586	0.318131	0.310695	0.314004	0.29777	0.296812	0.310573	0.283535	0.333198	0.333026	0.33118	0.328633	0.322726	0.324888	0.323176	0.326233	0.324232	0.327334	0.322919	0.320431	0.318831	0.324408	0.32346	0.332869	0.336147
142	TZMI746-#	IITA	0.316311	0.30336	0.300374	0.317231	0.309601	0.250692	0.319451	0.316232	0.318909	0.32099	0.318216	0.318758	0.286956	0.31799	0.315475	0.310737	0.296004	0.298738	0.295875	0.292144	0.30466	0.279475	0.31185	0.311978	0.29199	0.305652	0.311702	0.311519	0.316451	0.311868	0.328157	0.328051	0.328805	0.324914	0.320262	0.318785	0.322044	0.3192	0.320087	0.320604	0.320956	0.318997	0.320114	0.319794	0.328327	0.330394	0.332501
143	TZMI747-#-#	IITA	0.328218	0.305545	0.31077	0.318594	0.320957	0.188218	0.3139	0.31112	0.32673	0.32011	0.322282	0.321485	0.25084	0.320164	0.319718	0.301718	0.307368	0.292567	0.270194	0.26942	0.30033	0.297719	0.322333	0.318265	0.313543	0.308878	0.299293	0.29849	0.312559	0.290603	0.329353	0.33153	0.328811	0.327905	0.320297	0.325679	0.322094	0.325008	0.32391	0.326066	0.321884	0.315992	0.313073	0.321289	0.325266	0.330324	0.3329
144	TZMI748-#-#	IITA	0.32389	0.306322	0.306926	0.315629	0.311482	0.294488	0.32101	0.31993	0.324032	0.322519	0.326948	0.324655	0.298208	0.317796	0.319156	0.306699	0.299098	0.307913	0.308751	0.307271	0.307944	0.290997	0.321003	0.31815	0.293771	0.311947	0.320302	0.320719	0.315304	0.316014	0.326515	0.330594	0.328615	0.325072	0.317572	0.321937	0.317331	0.32003	0.32036	0.318787	0.320002	0.313085	0.315236	0.318567	0.32296	0.329262	0.332219
145	TZMI750-#-#	IITA	0.326929	0.304551	0.314662	0.322549	0.320535	0.270267	0.320916	0.316675	0.323867	0.325097	0.322204	0.321761	0.278945	0.318641	0.315964	0.299115	0.310977	0.296394	0.286966	0.282966	0.309368	0.305734	0.320691	0.318709	0.295267	0.307085	0.290797	0.289062	0.306511	0.291115	0.326938	0.325615	0.327986	0.325103	0.31848	0.322959	0.320359	0.321418	0.320801	0.323367	0.322997	0.314835	0.322463	0.321584	0.326567	0.330724	0.331211
146	TZMI751-#-#	IITA	0.323973	0.307585	0.311869	0.319502	0.321245	0.20287	0.316098	0.313564	0.325365	0.322386	0.324044	0.323211	0.25944	0.318907	0.322015	0.303121	0.307885	0.29144	0.270809	0.270237	0.304285	0.300003	0.321459	0.318089	0.313618	0.309622	0.296079	0.295813	0.311421	0.289036	0.330873	0.332835	0.328418	0.32846	0.320283	0.326227	0.321408	0.325339	0.323615	0.325688	0.321505	0.315545	0.312439	0.322604	0.327706	0.330667	0.33243
147	TZMI753-#-#	IITA	0.315894	0.31135	0.304079	0.31356	0.321226	0.220487	0.314126	0.313823	0.31617	0.315034	0.312647	0.313679	0.29172	0.317842	0.314209	0.307878	0.305887	0.307766	0.298251	0.295917	0.31104	0.298333	0.311898	0.310252	0.301589	0.308961	0.311315	0.311308	0.312918	0.299559	0.323153	0.323766	0.325929	0.319298	0.318225	0.317081	0.320027	0.316674	0.315804	0.317455	0.322091	0.320735	0.316761	0.320938	0.325339	0.329631	0.330363
148	TZMI754-#-#	IITA	0.32886	0.305415	0.310475	0.319488	0.320245	0.187502	0.314875	0.312367	0.327459	0.320975	0.324062	0.323081	0.254328	0.320731	0.320843	0.302267	0.308516	0.292889	0.270505	0.269843	0.301582	0.302099	0.323536	0.318445	0.314189	0.308687	0.299326	0.2988	0.313236	0.292199	0.329766	0.332006	0.329246	0.327844	0.320358	0.324957	0.322418	0.324981	0.322277	0.324391	0.320369	0.316989	0.313466	0.322082	0.325771	0.331392	0.33185
149	TZMI755-#-#	IITA	0.327412	0.306901	0.311587	0.318335	0.321507	0.180415	0.31447	0.311595	0.326362	0.319796	0.322709	0.321833	0.254915	0.32025	0.319051	0.301671	0.309486	0.290912	0.268731	0.268472	0.303192	0.301261	0.322856	0.320368	0.313664	0.31005	0.29891	0.298509	0.311946	0.293133	0.330215	0.331998	0.330132	0.329297	0.321595	0.326871	0.322894	0.327011	0.32472	0.327081	0.322838	0.318659	0.315375	0.321474	0.326684	0.332517	0.334105
150	TZMI759-#-#	IITA	0.320089	0.310227	0.319781	0.320577	0.319712	0.295456	0.321669	0.320796	0.320824	0.320248	0.320996	0.324425	0.313595	0.321613	0.317975	0.318716	0.313339	0.320273	0.322772	0.322256	0.320754	0.310052	0.315721	0.312114	0.318209	0.315862	0.325377	0.325862	0.31649	0.322799	0.328721	0.328335	0.329347	0.32166	0.324201	0.318515	0.321389	0.317392	0.319105	0.320281	0.317966	0.328128	0.327683	0.321654	0.330317	0.331187	0.333176
151	TZMI760-#-#	IITA	0.327179	0.306098	0.30822	0.320594	0.322761	0.163834	0.315522	0.312542	0.325971	0.316473	0.312889	0.318183	0.254415	0.317236	0.318324	0.3061	0.308374	0.294681	0.278292	0.276747	0.304126	0.297213	0.319169	0.311911	0.309887	0.31158	0.297352	0.296256	0.313085	0.280172	0.332231	0.333546	0.332899	0.327646	0.323393	0.322412	0.323873	0.32191	0.321473	0.324022	0.319795	0.320075	0.3197	0.319884	0.324709	0.330265	0.335132
152	TZMI761-#-#	IITA	0.318055	0.302451	0.311389	0.30871	0.315198	0.278405	0.323533	0.322661	0.318961	0.316605	0.317011	0.316991	0.299591	0.315687	0.317074	0.315779	0.296275	0.315473	0.319483	0.319917	0.306706	0.290045	0.312891	0.304654	0.310389	0.309363	0.317907	0.318306	0.314414	0.325075	0.330068	0.327302	0.329003	0.326799	0.323874	0.321488	0.322507	0.3199	0.321461	0.32242	0.323981	0.316657	0.315887	0.323101	0.330324	0.330116	0.329934
153	TZMI763-#-#	IITA	0.321497	0.307537	0.307772	0.31924	0.319712	0.187671	0.312314	0.308598	0.324607	0.317287	0.321263	0.320287	0.249866	0.319243	0.317998	0.30516	0.305659	0.294377	0.278027	0.276349	0.305022	0.298387	0.319548	0.322168	0.312563	0.312467	0.299244	0.299407	0.30949	0.294795	0.329952	0.328205	0.329715	0.32762	0.321162	0.325344	0.323467	0.324968	0.322496	0.325835	0.323133	0.314361	0.315041	0.31966	0.327638	0.332729	0.335841
154	TZMI764-#	IITA	0.326645	0.304105	0.312173	0.315354	0.319588	0.26772	0.322508	0.321375	0.323232	0.321304	0.32443	0.32223	0.291492	0.318804	0.323904	0.320602	0.302773	0.313566	0.315913	0.313658	0.312267	0.303654	0.318458	0.318348	0.316215	0.309626	0.326219	0.326501	0.319792	0.324748	0.330507	0.330074	0.329698	0.326215	0.322395	0.321061	0.321532	0.319837	0.320568	0.318991	0.324078	0.323361	0.324397	0.320012	0.326846	0.335059	0.332582
155	TZMI766-#-#	IITA	0.317395	0.277971	0.305433	0.315367	0.313205	0.250801	0.316943	0.315816	0.317487	0.317073	0.31797	0.31638	0.304089	0.316966	0.311595	0.305944	0.294241	0.307525	0.309199	0.306593	0.31027	0.291047	0.311554	0.319305	0.293734	0.309858	0.317288	0.317224	0.31141	0.317138	0.324275	0.326958	0.329057	0.323261	0.321194	0.320814	0.322966	0.320817	0.321447	0.319532	0.320505	0.317742	0.319543	0.320818	0.328303	0.326612	0.328889
156	X1264DW-1-2-1-1-1-1	EIAR	0.325318	0.314927	0.313714	0.297385	0.313057	0.313922	0.323529	0.321815	0.323031	0.318034	0.32015	0.319359	0.29695	0.321165	0.320792	0.303574	0.312369	0.31797	0.322297	0.322059	0.315733	0.315924	0.317554	0.317401	0.315844	0.315523	0.316857	0.317544	0.309825	0.308053	0.323179	0.327195	0.324835	0.319901	0.320803	0.315445	0.322537	0.316301	0.316416	0.314681	0.317374	0.318446	0.326746	0.317261	0.323626	0.329648	0.327043
157	Z97SYNGLSB-F2-188-2-1-3-B*8-#-#	CIMMYT	0.312561	0.309676	0.312315	0.306288	0.311255	0.323876	0.320774	0.318082	0.275674	0.314991	0.314826	0.313135	0.302805	0.312782	0.314507	0.31584	0.293922	0.315085	0.311617	0.311141	0.313891	0.289978	0.311414	0.315505	0.286936	0.260629	0.317031	0.316691	0.312813	0.321639	0.325215	0.323555	0.323756	0.32217	0.319026	0.316288	0.318727	0.316518	0.317036	0.316641	0.320317	0.312368	0.316117	0.317498	0.323955	0.324081	0.328755
158	(((CML142/144-7-B)-F2/144-7-B)-F2/144-7-B)-B-12-1-1-1-1	EIAR	0.320467	0.312773	0.318949	0.32186	0.327342	0.326511	0.322149	0.321249	0.320565	0.325341	0.32584	0.325519	0.327379	0.319678	0.323384	0.321967	0.328694	0.327403	0.328669	0.32742	0.317488	0.328978	0.315213	0.322875	0.326248	0.319194	0.3276	0.326631	0.326454	0.318201	0.305199	0.304796	0.307542	0.324058	0.328002	0.327171	0.325698	0.327785	0.328738	0.328682	0.327479	0.322804	0.316449	0.316451	0.306826	0.281852	0.286068
159	(((CML142/144-7-B)-F2/144-7-B)-F2/144-7-B)-B-25-1-1-1-#	EIAR	0.331272	0.316953	0.328227	0.322925	0.328321	0.337739	0.324442	0.323561	0.329596	0.329548	0.332937	0.330812	0.331326	0.326104	0.326952	0.327675	0.330665	0.330159	0.332951	0.332152	0.316279	0.331942	0.314101	0.326673	0.328726	0.323565	0.334173	0.334183	0.333482	0.303742	0.302136	0.294355	0.296406	0.326692	0.331726	0.332775	0.33192	0.333837	0.335578	0.335014	0.33626	0.309751	0.302944	0.310287	0.303892	0.250449	0.245497
160	(((CML142/144-7-B)-F2/144-7-B)-F2/144-7-B)-B-32-1-1-1-#	EIAR	0.330455	0.316181	0.331954	0.325525	0.330416	0.336633	0.323503	0.316755	0.326148	0.332984	0.334907	0.332777	0.333102	0.326746	0.327077	0.324802	0.330034	0.329266	0.333599	0.333158	0.316311	0.335341	0.300131	0.329921	0.329246	0.324428	0.336155	0.335697	0.332253	0.295953	0.279593	0.275271	0.281701	0.327879	0.327658	0.332536	0.330156	0.333527	0.33446	0.333179	0.334131	0.285441	0.284992	0.311799	0.30624	0.241853	0.211512
161	((((CML159/(CML159/(MSR/G9)-C1-F2-205-1OSU23I-5-3-X-X-1-B-B)-F2-3SX)-8-1-B-B/CML509)-F2-1/(CML182/(CML182/CML395)-F2-3SX)-4-1-B)-3/CML520)-B*3-4-1-1-B-#	CIMMYT	0.314728	0.303643	0.286212	0.316691	0.290484	0.307889	0.321494	0.319239	0.317035	0.31554	0.319494	0.317194	0.246685	0.320395	0.316928	0.312267	0.271439	0.303044	0.30514	0.303116	0.28956	0.24158	0.318648	0.319802	0.258768	0.3136	0.313795	0.315767	0.3079	0.312742	0.325966	0.326856	0.328684	0.32338	0.317075	0.319497	0.316685	0.320474	0.320031	0.318032	0.325083	0.315523	0.318525	0.325778	0.330114	0.33166	0.330024
162	((((CML159/(CML159/(MSR/G9)-C1-F2-205-1OSU23I-5-3-X-X-1-B-B)-F2-3SX)-8-1-B-B/CML509)-F2-1/(CML182/(CML182/CML395)-F2-3SX)-4-1-B)-3/CML520)-B*3-4-1-2-B-#	CIMMYT	0.308233	0.301387	0.321684	0.31648	0.318012	0.321506	0.327131	0.326019	0.308027	0.316721	0.317691	0.316762	0.312066	0.314575	0.315491	0.307254	0.305558	0.313311	0.31344	0.311663	0.310686	0.310912	0.312861	0.313026	0.311069	0.29759	0.314717	0.314152	0.309393	0.3141	0.323198	0.325857	0.327799	0.32501	0.321371	0.323627	0.319483	0.322512	0.324129	0.322783	0.320471	0.31981	0.32005	0.319334	0.324871	0.328215	0.329007
163	((((CML159/(CML159/(MSR/G9)-C1-F2-205-1OSU23I-5-3-X-X-1-B-B)-F2-3SX)-8-1-B-B/CML509)-F2-1/(GQL5/(GQL5/(MSR/G9)-C1-F2-205-1OSU23I-5-3-X-X-1-B-B)-F2-4SX)-11-3-1-1-B*4)-12/CML518)-B-8-B-7-2-1-B-#	CIMMYT	0.310646	0.299076	0.31879	0.31716	0.317578	0.315743	0.326818	0.325626	0.311397	0.317263	0.319544	0.318789	0.303793	0.312397	0.318045	0.307413	0.305989	0.308417	0.308443	0.30595	0.308635	0.309776	0.312656	0.312853	0.310265	0.295676	0.316487	0.316015	0.311224	0.31489	0.324115	0.326401	0.327565	0.326531	0.321417	0.322013	0.319433	0.321364	0.323215	0.322933	0.321463	0.318699	0.320706	0.318099	0.325051	0.327658	0.329597
164	((((CML159/(CML159/(MSR/G9)-C1-F2-205-1OSU23I-5-3-X-X-1-B-B)-F2-3SX)-8-1-B-B/CML509)-F2-1/(GQL5/(GQL5/(MSR/G9)-C1-F2-205-1OSU23I-5-3-X-X-1-B-B)-F2-4SX)-11-3-1-1-B*4)-12/CML518)-B-8-B-7-2-3-B-#	CIMMYT	0.314145	0.303157	0.287189	0.316458	0.294326	0.306687	0.321479	0.3195	0.317122	0.317459	0.321376	0.319783	0.246474	0.319779	0.316276	0.312265	0.274904	0.304007	0.306979	0.304891	0.289334	0.241191	0.319132	0.318351	0.257052	0.313871	0.311123	0.313076	0.309468	0.310432	0.327764	0.32849	0.330492	0.324366	0.315871	0.31905	0.315155	0.319521	0.318795	0.3174	0.324465	0.316479	0.319826	0.325067	0.329952	0.331738	0.329919
165	((((CML159/(CML159/(MSR/G9)-C1-F2-205-1OSU23I-5-3-X-X-1-B-B)-F2-3SX)-8-1-B-B/CML509)-F2-1/(GQL5/(GQL5/(MSR/G9)-C1-F2-205-1OSU23I-5-3-X-X-1-B-B)-F2-4SX)-11-3-1-1-B*4)-12/CML518)-B-8-B-7-2-4-B-#	CIMMYT	0.310974	0.298127	0.317484	0.316687	0.315945	0.313186	0.324183	0.323146	0.312635	0.317876	0.319397	0.318798	0.302781	0.311521	0.317032	0.308686	0.303676	0.307328	0.307746	0.305634	0.309216	0.308467	0.312806	0.314072	0.311839	0.294129	0.316404	0.315633	0.31067	0.313076	0.323561	0.325736	0.327663	0.325223	0.319735	0.322066	0.318374	0.320545	0.322485	0.321657	0.319416	0.318708	0.320067	0.317711	0.323786	0.328196	0.328629
166	((((CML159/(CML159/(MSR/G9)-C1-F2-205-1OSU23I-5-3-X-X-1-B-B)-F2-3SX)-8-1-B-B/CML509)-F2-3/CML511)-2/CML521)-B-1-B-5-2-1-B-#	CIMMYT	0.324667	0.312902	0.313918	0.317046	0.318553	0.281998	0.325297	0.318741	0.290115	0.290615	0.289844	0.292028	0.288402	0.318701	0.324635	0.257793	0.280193	0.281378	0.2766	0.277762	0.305345	0.280582	0.323917	0.318698	0.270881	0.312886	0.255758	0.26072	0.277911	0.284916	0.33405	0.335103	0.332167	0.324313	0.316819	0.322171	0.318089	0.320547	0.322394	0.322385	0.32289	0.291903	0.292329	0.322028	0.328849	0.331669	0.334226
167	((((CML159/(CML159/(MSR/G9)-C1-F2-205-1OSU23I-5-3-X-X-1-B-B)-F2-3SX)-8-1-B-B/CML509)-F2-3/CML511)-2/CML521)-B-1-B-5-2-3-B-#	CIMMYT	0.322642	0.312255	0.313356	0.316972	0.318168	0.280794	0.324601	0.317528	0.287519	0.287558	0.287843	0.289841	0.289926	0.31784	0.32304	0.259867	0.281023	0.281401	0.27595	0.277911	0.305457	0.282634	0.325433	0.31718	0.270558	0.311919	0.257974	0.261965	0.274133	0.287654	0.333264	0.334696	0.331215	0.322719	0.317729	0.322471	0.318602	0.320259	0.321633	0.322101	0.323969	0.292178	0.292238	0.322503	0.329265	0.331435	0.334205
168	((WWO1408-1-1-2-B*4-#/(GQL5/(GQL5/(MSR/G9)-C1-F2-205-1OSU23I-5-3-X-X-1-B-B)-F2-4SX)-11-3-1-1-B*4)-1/WWO1408-1-1-2-B*4-#)-B-5-B-3-1-1-B-#	CIMMYT	0.323927	0.315686	0.319811	0.30792	0.316968	0.326972	0.321609	0.322571	0.322306	0.312502	0.310978	0.312388	0.317773	0.321654	0.320493	0.318959	0.313281	0.323552	0.326065	0.325712	0.323641	0.311985	0.319534	0.312021	0.308584	0.316196	0.328307	0.327514	0.323573	0.327648	0.328026	0.328733	0.327406	0.31876	0.320545	0.321682	0.319496	0.318845	0.320062	0.320577	0.315937	0.333461	0.331899	0.314266	0.325071	0.325478	0.326999
169	((WWO1408-1-1-2-B*4-#/(GQL5/(GQL5/(MSR/G9)-C1-F2-205-1OSU23I-5-3-X-X-1-B-B)-F2-4SX)-11-3-1-1-B*4)-1/WWO1408-1-1-2-B*4-#)-B-5-B-3-1-2-B-#	CIMMYT	0.322541	0.314016	0.318838	0.308994	0.316181	0.326435	0.319493	0.32026	0.321141	0.311304	0.31004	0.311602	0.319947	0.321035	0.319263	0.31922	0.31469	0.323868	0.325686	0.325504	0.321418	0.309881	0.318841	0.311339	0.309043	0.314602	0.328618	0.327365	0.32324	0.326683	0.329297	0.329763	0.328333	0.318149	0.320946	0.322085	0.319337	0.318734	0.320422	0.320756	0.315645	0.332412	0.330869	0.312894	0.323735	0.324605	0.325317
170	((WWO1408-1-1-2-B*4-#/(GQL5/(GQL5/(MSR/G9)-C1-F2-205-1OSU23I-5-3-X-X-1-B-B)-F2-4SX)-11-3-1-1-B*4)-1/WWO1408-1-1-2-B*4-#)-B-5-B-3-1-3-B-#	CIMMYT	0.324468	0.314812	0.320889	0.308387	0.317103	0.326885	0.322562	0.322949	0.321863	0.311723	0.309649	0.311595	0.319956	0.321889	0.320051	0.318778	0.314518	0.323332	0.325758	0.325296	0.323252	0.312161	0.318799	0.311305	0.31043	0.315744	0.331071	0.329664	0.32448	0.329948	0.329182	0.329569	0.327936	0.318216	0.321306	0.321239	0.320231	0.318844	0.320008	0.320126	0.316521	0.335959	0.332666	0.314258	0.324549	0.325344	0.327295
171	(CML142/144-7-B)-F2-2-2-1-2-1-1-#	EIAR	0.321454	0.319182	0.327332	0.31875	0.324483	0.326344	0.326763	0.325645	0.320595	0.324796	0.323709	0.322233	0.327896	0.323255	0.321051	0.319913	0.321506	0.325194	0.329142	0.327487	0.32296	0.326669	0.316243	0.323552	0.321599	0.318399	0.325892	0.32575	0.325436	0.314904	0.311404	0.308582	0.314073	0.322761	0.323507	0.324809	0.324436	0.325243	0.325948	0.324806	0.325189	0.315257	0.310828	0.317886	0.313721	0.30476	0.29682
172	(CML142/144-7-B)-F2-2-2-2-2-1-1-#	EIAR	0.316682	0.313754	0.324371	0.318786	0.324372	0.324021	0.325293	0.323951	0.320885	0.322525	0.323663	0.321856	0.328343	0.318746	0.318289	0.319325	0.320253	0.326001	0.329155	0.32793	0.32155	0.326415	0.316542	0.319643	0.323425	0.320173	0.32556	0.324842	0.320721	0.316355	0.312517	0.316386	0.317863	0.315736	0.324052	0.320906	0.324136	0.320053	0.321325	0.321113	0.318244	0.322865	0.321022	0.319195	0.317725	0.310851	0.306871
173	(CML142/144-7-B)-F2-9-1-1-1-1-1-#	EIAR	0.317083	0.308283	0.321801	0.321948	0.327266	0.323311	0.325843	0.32252	0.319257	0.323629	0.322961	0.321562	0.327006	0.319008	0.318525	0.317894	0.320331	0.324172	0.327307	0.325858	0.31899	0.325471	0.314835	0.321614	0.321865	0.317304	0.323875	0.323357	0.319692	0.309566	0.310448	0.302883	0.314429	0.316897	0.322923	0.322273	0.323382	0.320556	0.322395	0.322442	0.320017	0.315578	0.310264	0.318002	0.315862	0.309358	0.293581
174	(CML142/144-7-B)-F2-9-2-1-1-1-1-#	EIAR	0.323848	0.318127	0.32459	0.321092	0.325607	0.332426	0.328641	0.326892	0.323733	0.32811	0.327195	0.323912	0.328753	0.325594	0.320446	0.32048	0.322839	0.326442	0.328665	0.328644	0.313981	0.328985	0.318936	0.323057	0.324411	0.320485	0.330168	0.330577	0.321981	0.312757	0.316063	0.305501	0.309137	0.324161	0.326175	0.324954	0.326568	0.324068	0.325675	0.324274	0.327774	0.314565	0.312219	0.316961	0.314108	0.292424	0.272862
175	(CML142/144-7-B)-F2-9-2-1-2-2-1-#	EIAR	0.321786	0.313937	0.323361	0.318214	0.325037	0.328791	0.324045	0.323665	0.323242	0.327066	0.327326	0.322831	0.326428	0.324095	0.316852	0.319481	0.323587	0.326577	0.330942	0.329094	0.314717	0.327467	0.317358	0.32289	0.324639	0.317085	0.330136	0.330032	0.321266	0.321539	0.316865	0.314274	0.315709	0.321156	0.325831	0.324518	0.327419	0.323639	0.325713	0.324797	0.325089	0.317547	0.311819	0.32043	0.322337	0.300392	0.293909
176	(CML142/144-7-B)-F2-9-1-1-2-1-1-#	EIAR	0.316454	0.306153	0.319357	0.31819	0.323078	0.3237	0.32714	0.323825	0.317773	0.322952	0.322792	0.320347	0.323233	0.318266	0.316661	0.315713	0.316904	0.321488	0.326538	0.32467	0.319633	0.323163	0.313707	0.321399	0.318184	0.316468	0.322918	0.322813	0.317107	0.309442	0.312987	0.308149	0.317899	0.316643	0.323467	0.320804	0.324132	0.319491	0.32138	0.321352	0.318848	0.321028	0.317188	0.318244	0.316992	0.313149	0.303322
177	(((CML142/124-B(113))-F2/124-B(113))-F2/124-B(113))-F2B-4-1-1-1-#	EIAR	0.327142	0.318105	0.32204	0.31809	0.321037	0.327961	0.310748	0.311104	0.323171	0.324395	0.323792	0.324317	0.32766	0.324491	0.324702	0.318995	0.323955	0.327281	0.331586	0.329698	0.313973	0.327162	0.304677	0.320166	0.319982	0.320891	0.329276	0.328738	0.32734	0.323429	0.300081	0.297622	0.292195	0.327084	0.327159	0.328624	0.330548	0.328651	0.327486	0.32918	0.330248	0.309225	0.302273	0.321333	0.312694	0.272247	0.27541
178	(CML144/KULENI)-F2-11-2-1-3-1-1-#	EIAR	0.313728	0.318809	0.328603	0.319827	0.324555	0.332628	0.321464	0.319846	0.319653	0.321716	0.32048	0.318525	0.330092	0.32321	0.319408	0.319777	0.316484	0.322612	0.326241	0.325389	0.323543	0.327934	0.320895	0.323186	0.324128	0.318428	0.323088	0.322865	0.32113	0.3227	0.325901	0.326298	0.331406	0.325257	0.323319	0.32497	0.324298	0.326623	0.32826	0.326508	0.326608	0.324798	0.324991	0.311107	0.321914	0.316991	0.314353
179	(CML176/KULENI)-F2-4-3-1-1-1	EIAR	0.307557	0.314879	0.324987	0.315371	0.320553	0.32709	0.323904	0.322092	0.316549	0.320078	0.319818	0.318601	0.321732	0.31817	0.313507	0.320349	0.318968	0.322098	0.324076	0.323617	0.31351	0.322524	0.311173	0.317272	0.320401	0.30937	0.317216	0.315933	0.321379	0.323305	0.315216	0.319717	0.321051	0.319232	0.318552	0.321292	0.314399	0.320231	0.316622	0.317889	0.319948	0.321407	0.316891	0.315112	0.326258	0.309365	0.320281
180	(CML176/KULENI)-F2-3-1-1-2-1-1-1-#	EIAR	0.310123	0.311846	0.324589	0.317305	0.322492	0.32638	0.322926	0.322355	0.32065	0.319595	0.321111	0.319986	0.328751	0.318753	0.313433	0.318753	0.319545	0.319936	0.322799	0.321015	0.320004	0.324964	0.311766	0.317907	0.323201	0.313597	0.318359	0.317456	0.31858	0.320144	0.318076	0.319773	0.321226	0.321833	0.321495	0.323285	0.319132	0.322428	0.319187	0.32059	0.32014	0.327849	0.322512	0.319698	0.320891	0.32067	0.320343
181	(CML197-B/(CML502/CML539)-2-2-1-B*3)-F2-B-13-3-2-B-#	CIMMYT	0.271057	0.317044	0.328061	0.321522	0.325855	0.327115	0.323996	0.323136	0.322966	0.327429	0.326654	0.325175	0.32656	0.300026	0.302043	0.327007	0.325247	0.326081	0.325805	0.32677	0.324816	0.327919	0.299537	0.325463	0.327473	0.317403	0.318292	0.315827	0.323602	0.321717	0.248851	0.248455	0.253053	0.297295	0.327227	0.330988	0.32723	0.32966	0.331164	0.330742	0.329659	0.282074	0.275538	0.324189	0.316201	0.30808	0.313941
182	(CML197-B/(CML502/CML539)-2-2-1-B*3)-F2-B-49-1-1-B-#	CIMMYT	0.268649	0.317838	0.326331	0.321972	0.327218	0.323229	0.325023	0.322361	0.32713	0.330156	0.329786	0.329058	0.324254	0.304631	0.298298	0.327845	0.323933	0.320745	0.323073	0.32264	0.322688	0.323991	0.290307	0.323712	0.324433	0.314237	0.312411	0.311148	0.314143	0.324669	0.266124	0.24566	0.239765	0.311047	0.329909	0.329941	0.327839	0.330784	0.330744	0.3286	0.332435	0.280646	0.261155	0.327695	0.322905	0.302441	0.301538
183	(CML197-B/(CML144/(CML144/CML395)-F2-8SX)-1-2-3-2-B*5)-F2-B-46-1-1-B-#	CIMMYT	0.319778	0.314878	0.324522	0.326383	0.328481	0.321004	0.32256	0.322822	0.321958	0.325265	0.325486	0.324041	0.32058	0.318446	0.322048	0.32035	0.317203	0.298612	0.300134	0.296112	0.316765	0.323262	0.312493	0.325438	0.311171	0.316782	0.316593	0.319327	0.304724	0.323182	0.282392	0.268122	0.273301	0.306487	0.325635	0.331759	0.324857	0.331251	0.329562	0.329436	0.33188	0.300602	0.293118	0.319751	0.320847	0.320603	0.326489
184	(CML197-B/(CML144/(CML144/CML395)-F2-8SX)-1-2-3-2-B*5)-F2-B-46-1-3-B-#	CIMMYT	0.317337	0.314546	0.318093	0.318494	0.316192	0.315789	0.323717	0.322724	0.31604	0.319722	0.319889	0.316799	0.30883	0.315856	0.319529	0.30976	0.309705	0.302414	0.298571	0.299999	0.312694	0.311666	0.314715	0.311414	0.308518	0.302188	0.319181	0.319898	0.291767	0.322371	0.327439	0.324779	0.325244	0.323426	0.323207	0.323804	0.325036	0.32226	0.322445	0.324043	0.324282	0.310234	0.307937	0.319355	0.326626	0.329986	0.331457
185	(CML197-B/(CML144/(CML144/CML395)-F2-8SX)-1-2-3-2-B*5)-F2-B-46-1-4-B-#	CIMMYT	0.319678	0.313121	0.323421	0.325242	0.325952	0.318974	0.325001	0.324084	0.322779	0.32431	0.323789	0.322516	0.319408	0.316814	0.319084	0.320776	0.313609	0.298475	0.301311	0.300296	0.314816	0.320406	0.312811	0.323349	0.312576	0.316599	0.316205	0.319494	0.306476	0.32238	0.288348	0.27497	0.286168	0.309725	0.324894	0.32862	0.324246	0.329341	0.328484	0.328564	0.329081	0.302205	0.295058	0.319091	0.320574	0.31904	0.326822
186	(CML197-B/(CML144/(CML144/CML395)-F2-8SX)-1-2-3-2-B*5)-F2-B-46-2-2-B-#	CIMMYT	0.321567	0.314384	0.325564	0.325399	0.326161	0.319696	0.327033	0.325924	0.323963	0.324665	0.327301	0.326294	0.319476	0.318944	0.320104	0.320986	0.315267	0.295097	0.296332	0.292981	0.316563	0.323169	0.308948	0.325341	0.305309	0.317254	0.315448	0.319756	0.299191	0.322565	0.289418	0.27723	0.293512	0.306904	0.325001	0.331706	0.323607	0.332274	0.330244	0.329834	0.331301	0.297922	0.295236	0.321883	0.323037	0.323974	0.326036
187	GH-132-28-22-1-3-2-1-1	EIAR	0.30261	0.3087	0.318537	0.307858	0.31653	0.315352	0.320069	0.31646	0.305121	0.310018	0.316321	0.313251	0.319585	0.314822	0.309777	0.310503	0.311713	0.312669	0.317295	0.315615	0.313798	0.317576	0.310062	0.310879	0.314541	0.300317	0.314195	0.313631	0.306745	0.318209	0.315467	0.317421	0.316222	0.31197	0.314239	0.31135	0.315462	0.311182	0.31066	0.311338	0.310149	0.315762	0.3147	0.318273	0.323068	0.324934	0.328236
188	GH-132-28-22-1-6-1-1-#	EIAR	0.304339	0.310675	0.318939	0.307882	0.316051	0.318058	0.322028	0.319255	0.309214	0.314292	0.318326	0.315221	0.321252	0.31604	0.309193	0.310165	0.31278	0.313462	0.31817	0.317432	0.315451	0.318253	0.312469	0.312994	0.314932	0.301967	0.316841	0.316655	0.308696	0.321364	0.318332	0.32109	0.318895	0.313938	0.314831	0.312906	0.31643	0.312518	0.311119	0.312004	0.311718	0.317015	0.315088	0.319196	0.326066	0.326744	0.330019
189	((CML389/CML176)-B-28-2-1-1-1-B*4/CML491)-1-B-3-B*3-3-B-B-#	CIMMYT	0.306288	0.30911	0.324886	0.318927	0.322963	0.324886	0.326637	0.325177	0.303674	0.317893	0.31815	0.316996	0.32403	0.317055	0.309948	0.315822	0.313603	0.319057	0.323268	0.321991	0.320619	0.320247	0.315246	0.318854	0.318137	0.300272	0.316951	0.316599	0.311129	0.319723	0.321689	0.322074	0.32453	0.322796	0.315995	0.31942	0.313444	0.317571	0.314666	0.315054	0.318004	0.323549	0.320293	0.3225	0.330424	0.329506	0.329869
190	((CML506/(CML205/CML176)-B-2-1-1-B)-F2-1/(CML144/(CML144/CML395)-F2-8SX)-1-2-3-2-B*4)-24-B-2-B*3-3-B-B-#	CIMMYT	0.31685	0.312985	0.320613	0.326291	0.325424	0.318165	0.323895	0.322631	0.323338	0.324173	0.326604	0.324944	0.316192	0.317404	0.318323	0.321258	0.311427	0.297322	0.298078	0.299516	0.312645	0.318095	0.317057	0.324078	0.312061	0.316054	0.318419	0.320573	0.305452	0.322599	0.297578	0.28329	0.290003	0.310762	0.324477	0.329396	0.323611	0.329409	0.327663	0.328448	0.331627	0.297714	0.292285	0.319446	0.320733	0.321763	0.32848
191	BK02-Z-311-28-F2-B-1	EIAR	0.325807	0.312277	0.313902	0.315523	0.316934	0.299471	0.320948	0.317395	0.320628	0.316609	0.319531	0.31623	0.290946	0.3196	0.319534	0.280496	0.304796	0.273596	0.266754	0.262161	0.30285	0.297817	0.319389	0.30489	0.300999	0.315785	0.265809	0.271312	0.278186	0.290402	0.330422	0.330985	0.328413	0.324539	0.314667	0.321468	0.315804	0.319842	0.320204	0.323632	0.323165	0.285654	0.289307	0.324131	0.33076	0.328491	0.331457
192	BK02-Z-311-16-F2-B-2	EIAR	0.320996	0.314739	0.28834	0.312821	0.298585	0.316621	0.321304	0.319715	0.319582	0.321005	0.323977	0.322107	0.270231	0.323665	0.320164	0.319419	0.283149	0.308519	0.308755	0.304421	0.297083	0.268794	0.321313	0.32094	0.271015	0.318947	0.318717	0.321505	0.308874	0.309081	0.328527	0.328435	0.330194	0.323364	0.320063	0.318944	0.320559	0.318034	0.318966	0.318328	0.321987	0.320086	0.324532	0.322814	0.329571	0.330394	0.328618
193	BQ00RC3-#-55-1-2-1-1-1-1-#	EIAR	0.31488	0.310532	0.309643	0.315613	0.316019	0.307797	0.321337	0.319763	0.317843	0.316923	0.318606	0.318144	0.298235	0.319122	0.316429	0.307755	0.307505	0.309172	0.305553	0.303707	0.303854	0.302523	0.316771	0.314688	0.297231	0.310413	0.309308	0.311164	0.308345	0.299099	0.326838	0.32571	0.324551	0.31923	0.315237	0.318055	0.315075	0.318227	0.316481	0.317665	0.318701	0.318039	0.316023	0.320704	0.323988	0.325859	0.32604
194	BQ00RC3-#-32-1-2-2-1-1-1-#	EIAR	0.313813	0.317082	0.32091	0.311514	0.317771	0.323599	0.320921	0.32077	0.317273	0.320688	0.317783	0.317769	0.318491	0.318493	0.3163	0.314639	0.313727	0.318252	0.321913	0.321917	0.319287	0.31743	0.317053	0.32041	0.318952	0.313155	0.320477	0.320358	0.317054	0.314305	0.323953	0.325291	0.323413	0.31654	0.319006	0.321063	0.318582	0.320065	0.319247	0.317111	0.317933	0.321701	0.322927	0.320503	0.323833	0.327734	0.328308
195	BQ00RC3-#-216-2-2-1-1-1-#	EIAR	0.311428	0.312903	0.321263	0.308664	0.315776	0.318639	0.313801	0.312284	0.304884	0.310909	0.305876	0.303241	0.314199	0.316184	0.310229	0.312669	0.310198	0.316116	0.318348	0.317334	0.317404	0.313716	0.309525	0.312173	0.308334	0.311022	0.320679	0.320334	0.318077	0.32078	0.319092	0.317354	0.316783	0.31538	0.313503	0.3148	0.31485	0.312664	0.314989	0.313382	0.315748	0.32304	0.320882	0.317447	0.317578	0.319844	0.320341
196	BQ00RC3-#-216-2-2-2-1-1-#	EIAR	0.311425	0.312634	0.319279	0.307757	0.313503	0.317434	0.313535	0.311866	0.304477	0.313354	0.309556	0.306931	0.314787	0.316722	0.308709	0.310549	0.313863	0.317332	0.319033	0.316607	0.316431	0.315849	0.311238	0.317092	0.3073	0.310371	0.320578	0.320044	0.315601	0.31976	0.317573	0.316722	0.315904	0.314586	0.313485	0.312449	0.315616	0.311333	0.311934	0.311158	0.314302	0.325192	0.322734	0.318306	0.319037	0.318382	0.320747
197	BQ00RC3-#-28-2-1-1-1-1-1-#	EIAR	0.314025	0.306909	0.31972	0.308686	0.315576	0.318409	0.320918	0.317887	0.313252	0.315306	0.317913	0.317804	0.315689	0.313053	0.310762	0.312993	0.311686	0.311226	0.316514	0.314509	0.31689	0.316429	0.31052	0.313637	0.315391	0.307247	0.317294	0.317178	0.312216	0.320753	0.319368	0.318546	0.317335	0.311572	0.314016	0.312261	0.312907	0.312606	0.309977	0.309198	0.309755	0.321629	0.319031	0.318002	0.325569	0.324761	0.32756
198	BQ00RC3-#-354-2-1-2-2-1-1-#	EIAR	0.313387	0.308131	0.317479	0.312948	0.319933	0.317968	0.317035	0.317804	0.319324	0.318106	0.318501	0.318384	0.317592	0.313137	0.314395	0.31256	0.312014	0.309286	0.311503	0.310101	0.314498	0.315604	0.311541	0.312935	0.317356	0.302739	0.315044	0.314624	0.312895	0.316087	0.324384	0.322694	0.321927	0.31822	0.31487	0.318451	0.31144	0.316832	0.315562	0.314345	0.316383	0.319188	0.319887	0.320207	0.320315	0.325133	0.32787
199	BQ00RC3-#-356-1-1-1-1-1	EIAR	0.312024	0.313961	0.320464	0.306332	0.315044	0.323	0.324387	0.320261	0.316108	0.316263	0.314949	0.315186	0.324856	0.319615	0.308127	0.315899	0.321079	0.320038	0.320315	0.318557	0.320168	0.322172	0.315256	0.314174	0.316483	0.312601	0.320712	0.318787	0.315717	0.324368	0.321365	0.320309	0.323033	0.317407	0.319357	0.315368	0.318783	0.316674	0.317783	0.317753	0.314294	0.32427	0.319721	0.319562	0.322425	0.327627	0.326494
200	BQ00RC3-#-356-1-1-1-2-1	EIAR	0.311713	0.310665	0.316874	0.305846	0.314522	0.319354	0.321831	0.320858	0.316249	0.316073	0.317809	0.317525	0.318584	0.317335	0.311112	0.316812	0.316518	0.316655	0.31362	0.312759	0.318392	0.319182	0.31367	0.315703	0.309824	0.311102	0.318799	0.317468	0.315633	0.319495	0.322331	0.319225	0.321823	0.317566	0.319965	0.315941	0.318431	0.315239	0.315617	0.316187	0.317096	0.320886	0.317616	0.314842	0.320074	0.327993	0.327684
201	BQ00RC3-#-356-1-1-2-1-1-1-#	EIAR	0.313785	0.311058	0.31739	0.30783	0.314379	0.320509	0.323019	0.322325	0.316397	0.316692	0.315767	0.314398	0.318699	0.317618	0.313085	0.31677	0.318708	0.318089	0.318054	0.3159	0.317507	0.321006	0.314133	0.313053	0.309894	0.310403	0.322462	0.321813	0.315448	0.319623	0.320748	0.319849	0.323812	0.315533	0.318875	0.316902	0.317396	0.318315	0.317261	0.316624	0.317425	0.320456	0.317937	0.317366	0.321403	0.326876	0.327193
202	BQ00RC3-#-181-2-1-1-1-1	EIAR	0.311009	0.309197	0.320726	0.308002	0.317592	0.318189	0.318499	0.318523	0.311857	0.309345	0.314729	0.31504	0.320037	0.315711	0.310932	0.310925	0.308476	0.316736	0.31859	0.317604	0.31665	0.314821	0.314946	0.31303	0.312724	0.307553	0.313962	0.313039	0.316718	0.316242	0.321629	0.32114	0.320888	0.317384	0.316486	0.319038	0.317232	0.317645	0.318047	0.316697	0.317706	0.318523	0.316615	0.314393	0.324937	0.326724	0.327545
203	P62-C5-FS93-5-6-1-3-B*3-7-B	CIMMYT	0.313147	0.313462	0.322207	0.312045	0.319308	0.322145	0.319383	0.317894	0.311827	0.314244	0.316709	0.313563	0.321365	0.31601	0.312323	0.312416	0.312997	0.318139	0.321455	0.320956	0.318722	0.320024	0.318503	0.316062	0.318687	0.311071	0.31866	0.318605	0.315374	0.320213	0.323595	0.325368	0.322913	0.317574	0.315885	0.318902	0.317538	0.317212	0.317263	0.317086	0.317307	0.323677	0.320415	0.319534	0.321595	0.326761	0.328978
204	BQ00RC3-#-32-1-2-2-1-1-1	EIAR	0.310154	0.314137	0.321041	0.310405	0.317748	0.323513	0.320623	0.321199	0.317715	0.320351	0.316835	0.317453	0.320741	0.317362	0.315351	0.316954	0.312446	0.316547	0.318838	0.319048	0.317608	0.31706	0.314593	0.318515	0.319651	0.311479	0.321844	0.321584	0.315681	0.317028	0.325643	0.324815	0.325036	0.318654	0.320355	0.316932	0.319194	0.314925	0.315481	0.314528	0.313526	0.322701	0.322719	0.32007	0.322763	0.326525	0.328462
205	(CML142/144-7-B)-F2-9-2-1-2-2-1-#	EIAR	0.313422	0.312572	0.323445	0.319965	0.325051	0.325625	0.324478	0.3236	0.320439	0.32729	0.325636	0.322655	0.323723	0.3209	0.313247	0.321091	0.321114	0.326375	0.328746	0.328171	0.312463	0.32485	0.317963	0.322201	0.323084	0.317162	0.324746	0.325062	0.317378	0.316083	0.315348	0.311569	0.313389	0.32128	0.323518	0.323129	0.324126	0.321669	0.324434	0.322887	0.324358	0.316301	0.310507	0.321704	0.322246	0.295297	0.295678
206	P62-C5-FS93-5-6-1-3-B*3-7-B	CIMMYT	0.308382	0.31181	0.318356	0.308558	0.317904	0.318702	0.322235	0.320113	0.313877	0.312908	0.316698	0.314098	0.31912	0.313446	0.308849	0.316525	0.311956	0.318695	0.31874	0.319223	0.316653	0.316639	0.31147	0.313611	0.317806	0.309296	0.316048	0.315366	0.313495	0.317114	0.321722	0.322048	0.319954	0.318747	0.318659	0.316787	0.318607	0.315789	0.318147	0.315554	0.317799	0.318536	0.316305	0.31835	0.322458	0.327946	0.327663
207	P66-C1-FS144-3-1-1-B-B-1-B	CIMMYT	0.301363	0.306784	0.315552	0.30899	0.3144	0.314652	0.316642	0.317461	0.308408	0.308254	0.31043	0.309503	0.316876	0.312267	0.301858	0.310975	0.306995	0.30838	0.311884	0.310993	0.311381	0.30735	0.306782	0.312251	0.309544	0.30245	0.31359	0.3114	0.307303	0.316584	0.316791	0.315618	0.315482	0.313601	0.311089	0.312965	0.308783	0.312251	0.312277	0.312387	0.314446	0.316155	0.315327	0.312929	0.317752	0.322874	0.321596
208	(CML142/144-7-B)-F2-9-2-1-1-2-1-1-#	EIAR	0.321084	0.313983	0.323105	0.318949	0.325001	0.33001	0.325611	0.325513	0.320498	0.326171	0.325606	0.321931	0.326478	0.322458	0.318105	0.315864	0.319919	0.325284	0.329736	0.3291	0.313026	0.327256	0.318009	0.321075	0.322068	0.318386	0.328746	0.328173	0.320638	0.310947	0.318257	0.307857	0.307576	0.323313	0.325286	0.323798	0.325592	0.323711	0.325612	0.323858	0.327269	0.316268	0.313239	0.315806	0.314977	0.289285	0.274141
209	(CML142/144-7-B)-F2-9-2-2-1-1-1-1-#	EIAR	0.321158	0.314255	0.322692	0.323605	0.325296	0.329658	0.325378	0.32548	0.322814	0.328193	0.32722	0.324202	0.328424	0.321583	0.320919	0.31932	0.321043	0.326268	0.329586	0.328414	0.311353	0.327093	0.315791	0.322107	0.323914	0.32099	0.326241	0.325699	0.320414	0.309317	0.312751	0.308165	0.311091	0.320739	0.324346	0.323515	0.324127	0.322264	0.323423	0.323446	0.323695	0.314885	0.309859	0.319772	0.317965	0.290299	0.28551
210	(CML142/124-B(113))-F2-1-1-1-1-2-2-1-#	EIAR	0.322252	0.313175	0.318178	0.314718	0.317408	0.324465	0.317075	0.316762	0.316319	0.317939	0.315717	0.316796	0.321399	0.32204	0.310324	0.316539	0.320457	0.320396	0.326047	0.325614	0.323418	0.323005	0.315417	0.318891	0.319352	0.314351	0.327457	0.326372	0.321266	0.325333	0.326155	0.322542	0.322901	0.31973	0.320275	0.310025	0.319438	0.312214	0.315917	0.311381	0.31188	0.323855	0.32371	0.314939	0.311482	0.324576	0.32112
211	P62-C5-FS182-2-1-2-B-B-3-1-B	CIMMYT	0.311545	0.313744	0.325785	0.320061	0.324533	0.324247	0.326611	0.322832	0.318901	0.31954	0.320611	0.319852	0.327554	0.319936	0.311046	0.318829	0.3151	0.31945	0.322862	0.323678	0.319363	0.321094	0.315765	0.319805	0.316119	0.312425	0.319823	0.319557	0.316447	0.323512	0.326076	0.322795	0.326837	0.324731	0.320249	0.323668	0.319434	0.321929	0.32291	0.321566	0.325749	0.328291	0.325305	0.322618	0.328542	0.333466	0.332369
212	(CML144/CML151)-F2-31-2-1-1-1	EIAR	0.312571	0.312667	0.323265	0.313408	0.321717	0.322359	0.325018	0.32191	0.316567	0.317505	0.318959	0.317875	0.325208	0.317118	0.311541	0.316435	0.311831	0.317787	0.32213	0.323297	0.318203	0.316939	0.315283	0.317191	0.315531	0.311601	0.316479	0.316525	0.316681	0.319635	0.324237	0.319891	0.325065	0.322728	0.318045	0.320633	0.316517	0.319446	0.319182	0.318179	0.323632	0.32317	0.320441	0.318899	0.326712	0.329572	0.329971
213	(CML144/CML159)-F2-19-1-1-2-2-#	EIAR	0.311679	0.311262	0.322329	0.31265	0.319095	0.319829	0.319242	0.317402	0.309942	0.312143	0.31538	0.312958	0.321636	0.315858	0.313296	0.312451	0.314787	0.318735	0.319752	0.318612	0.318216	0.319346	0.314057	0.317169	0.312057	0.307906	0.316743	0.316999	0.315719	0.320335	0.320263	0.321428	0.320022	0.315498	0.316874	0.31829	0.316416	0.317994	0.31643	0.316727	0.316291	0.322073	0.31985	0.321036	0.329412	0.330228	0.328877
214	(CML144/CML159)-F2-20-1-1-1-1-#	EIAR	0.311509	0.314423	0.326723	0.317573	0.323898	0.321667	0.324406	0.322134	0.317665	0.318921	0.321052	0.318934	0.32744	0.320855	0.311986	0.318303	0.314056	0.319614	0.322846	0.323886	0.319183	0.321454	0.315211	0.319986	0.318874	0.312347	0.318456	0.318394	0.318065	0.318529	0.327185	0.324107	0.32654	0.322806	0.322572	0.323438	0.321053	0.322517	0.323038	0.322217	0.326084	0.325428	0.323277	0.324035	0.330495	0.333182	0.333204
215	(CML144/CML159)-F2-20-1-1-1-2	EIAR	0.311139	0.31424	0.326571	0.317281	0.323442	0.322213	0.325369	0.3231	0.316972	0.31918	0.320147	0.318342	0.32852	0.321051	0.312928	0.318517	0.313191	0.320328	0.323541	0.324593	0.318901	0.320892	0.315615	0.320302	0.318294	0.313417	0.318993	0.318876	0.317425	0.318601	0.326834	0.322496	0.326748	0.324378	0.322112	0.324185	0.320492	0.323068	0.3238	0.322805	0.326495	0.325547	0.322851	0.324121	0.330133	0.333172	0.332751
216	(CML144/KULENI)-F2-11-2-1-3-1-1-1-#	EIAR	0.314867	0.318963	0.326809	0.319799	0.322894	0.329643	0.320782	0.320566	0.320229	0.320118	0.321102	0.319567	0.327901	0.32249	0.317631	0.32371	0.315761	0.32467	0.327376	0.326823	0.322507	0.324336	0.319595	0.32345	0.321489	0.316531	0.32339	0.32363	0.322062	0.32202	0.323216	0.327812	0.332046	0.325673	0.323551	0.323941	0.323631	0.324248	0.325733	0.325355	0.326173	0.326818	0.327951	0.310574	0.322659	0.320868	0.319158
217	(CML144/144-7-B)-F2-4-2-1-1-1-1-1-#	EIAR	0.325845	0.30961	0.327077	0.320261	0.32327	0.327309	0.331261	0.326008	0.32163	0.323772	0.326955	0.324902	0.325666	0.326743	0.319723	0.322365	0.320475	0.324224	0.328039	0.327985	0.313824	0.32343	0.314235	0.32272	0.32433	0.319728	0.329066	0.329343	0.325733	0.301345	0.309855	0.302006	0.318898	0.327068	0.322651	0.327867	0.324379	0.327756	0.32872	0.328707	0.331437	0.305482	0.304571	0.314494	0.314677	0.299905	0.285488
218	(CML144/KULENII)-F2-11-2-1-1-1-1-1-#	EIAR	0.314543	0.318407	0.325915	0.313661	0.321001	0.330365	0.324623	0.323218	0.320168	0.322718	0.322251	0.321802	0.327123	0.320121	0.319479	0.31903	0.315899	0.323674	0.326192	0.325103	0.322797	0.323586	0.315267	0.322032	0.323604	0.316074	0.321176	0.32051	0.3223	0.321421	0.323471	0.325993	0.32555	0.325849	0.319814	0.326207	0.320808	0.325157	0.326816	0.327049	0.323516	0.325323	0.322618	0.311196	0.319057	0.318245	0.310467
219	(CML144/KULENII)-F2-11-2-1-2-1-1-#	EIAR	0.31864	0.31737	0.327112	0.313966	0.321527	0.326908	0.324047	0.322929	0.318016	0.320241	0.320979	0.319466	0.328068	0.323547	0.315142	0.320963	0.319263	0.324591	0.32708	0.325331	0.324565	0.323326	0.313986	0.324126	0.32025	0.320074	0.326726	0.326062	0.322231	0.321517	0.323699	0.327323	0.329043	0.322388	0.323926	0.323726	0.324811	0.323459	0.324216	0.323957	0.323561	0.328115	0.328534	0.315692	0.316746	0.321085	0.317525
220	(CML144/KULENII)-F2-11-2-1-3-1-1-#	EIAR	0.316758	0.318596	0.32917	0.321841	0.324277	0.33014	0.323128	0.320746	0.321791	0.322503	0.322541	0.321188	0.329548	0.32196	0.320201	0.31872	0.31663	0.323952	0.327226	0.326753	0.324959	0.326404	0.320135	0.324738	0.323606	0.31946	0.32542	0.324936	0.324175	0.325516	0.325604	0.32826	0.33222	0.326359	0.322991	0.324087	0.323748	0.325529	0.327274	0.32517	0.325508	0.32931	0.329221	0.310545	0.322948	0.319354	0.318559
221	(CML176/KULENII)-F2-3-1-1-2-1-1	EIAR	0.308295	0.310609	0.323482	0.314505	0.320425	0.324882	0.323932	0.324838	0.319513	0.318574	0.318159	0.317338	0.328038	0.316884	0.313864	0.317468	0.319461	0.320309	0.32406	0.323816	0.317977	0.32484	0.310938	0.316956	0.32294	0.311727	0.316806	0.316206	0.318553	0.318507	0.316461	0.318396	0.321988	0.321727	0.319338	0.322805	0.316893	0.322913	0.318427	0.318886	0.31946	0.326983	0.322549	0.318576	0.316682	0.317704	0.317427
222	(CML176/KULENI)-F2-4-3-1-1-1-#	EIAR	0.309353	0.316439	0.325739	0.316918	0.321205	0.327783	0.322447	0.32101	0.318549	0.320409	0.32062	0.31929	0.323742	0.319476	0.316762	0.321881	0.32097	0.324339	0.327147	0.326641	0.314946	0.324823	0.313914	0.31729	0.323518	0.312416	0.319314	0.318232	0.320537	0.323689	0.315769	0.318952	0.322585	0.32012	0.320281	0.321918	0.315979	0.321205	0.317123	0.318296	0.319813	0.321979	0.318258	0.314433	0.327322	0.310604	0.319635
223	(6207QB/6207QA)-1-4-#-2-2-B	CIMMYT	0.311635	0.31361	0.324797	0.321017	0.324924	0.323603	0.326761	0.323248	0.320384	0.322247	0.321655	0.321111	0.327176	0.320748	0.312948	0.320268	0.313379	0.319714	0.323346	0.323616	0.320749	0.318076	0.314201	0.322394	0.316908	0.316069	0.320282	0.319868	0.315958	0.32283	0.327874	0.324023	0.327509	0.328202	0.321704	0.326366	0.321357	0.324695	0.32573	0.324902	0.326311	0.325417	0.323548	0.32212	0.32991	0.33272	0.333529
224	(CML389/CML176)-B-29-2-2-1-B	CIMMYT	0.304938	0.309846	0.323884	0.317306	0.319816	0.322162	0.322208	0.320801	0.272579	0.313538	0.312936	0.310749	0.322316	0.312737	0.308324	0.307977	0.31663	0.314204	0.315956	0.315752	0.315721	0.321973	0.307153	0.314029	0.316468	0.282044	0.312955	0.313845	0.311942	0.319728	0.32085	0.321407	0.326736	0.322525	0.31603	0.320077	0.313448	0.317468	0.316774	0.313249	0.319048	0.319915	0.318986	0.3216	0.328141	0.329014	0.328988
225	Obatanpa-5-4-1-2-1-1	EIAR	0.312267	0.3109	0.319622	0.310388	0.316936	0.319639	0.320832	0.317714	0.305962	0.310356	0.312529	0.309191	0.319777	0.31676	0.316225	0.315599	0.308524	0.315136	0.317616	0.316409	0.314001	0.315786	0.311818	0.311931	0.317326	0.30806	0.318413	0.318271	0.316376	0.321975	0.323369	0.319596	0.322305	0.315464	0.317724	0.316438	0.316874	0.315349	0.31537	0.31684	0.3153	0.321771	0.320029	0.31972	0.321489	0.326447	0.325197
226	Obatanpa-180-2-1-1-2-2-1-#	EIAR	0.309405	0.309486	0.31829	0.309514	0.316046	0.316472	0.320003	0.317449	0.309258	0.311344	0.313729	0.312615	0.320044	0.31344	0.309854	0.310507	0.306592	0.314047	0.317452	0.317078	0.317237	0.31278	0.311284	0.308734	0.310724	0.30632	0.311996	0.312101	0.312171	0.316842	0.320952	0.317355	0.319163	0.313921	0.317711	0.317012	0.318175	0.31571	0.316011	0.317901	0.315231	0.321649	0.316005	0.317534	0.321842	0.326804	0.326384
227	Obatanpa-200-1-1-1-1	EIAR	0.302842	0.306267	0.31823	0.306705	0.316431	0.315387	0.316032	0.314909	0.312993	0.317845	0.317117	0.313038	0.317285	0.315988	0.306988	0.311464	0.306083	0.310543	0.313957	0.312547	0.315258	0.313536	0.311917	0.312532	0.30995	0.306426	0.318397	0.318254	0.309678	0.315845	0.32245	0.320259	0.322352	0.315171	0.314857	0.315022	0.313908	0.314456	0.314926	0.314154	0.317826	0.319812	0.3181	0.317368	0.326298	0.326073	0.325463
228	Obatanpa-200-1-1-2-1-1-#	EIAR	0.305771	0.308881	0.319267	0.30521	0.315202	0.317606	0.317757	0.317672	0.315434	0.315622	0.318378	0.316013	0.315784	0.315022	0.306599	0.311908	0.30305	0.310954	0.314649	0.313097	0.31477	0.312238	0.307254	0.310808	0.31047	0.308849	0.316928	0.317683	0.309368	0.316445	0.321073	0.319031	0.324009	0.317422	0.312421	0.315877	0.312629	0.315041	0.31685	0.317052	0.316994	0.319323	0.319489	0.316522	0.324633	0.327966	0.326946
229	Obatanpa-204-3-2-2-1	EIAR	0.306898	0.311269	0.319128	0.308664	0.314238	0.317717	0.319287	0.317182	0.30704	0.309417	0.310305	0.309262	0.317679	0.315495	0.309799	0.314578	0.303782	0.310395	0.314221	0.313357	0.315396	0.311168	0.311136	0.309921	0.310664	0.307579	0.313586	0.314564	0.307039	0.31375	0.32295	0.323265	0.323843	0.319792	0.312886	0.317851	0.310923	0.316314	0.317146	0.316827	0.317394	0.318389	0.317605	0.318155	0.325245	0.329133	0.327433
230	Obatanpa-244-2-1-1-1-1	EIAR	0.311531	0.30917	0.319939	0.307215	0.315602	0.317231	0.316208	0.314942	0.312656	0.312516	0.314372	0.313124	0.316951	0.312451	0.312314	0.314484	0.309303	0.314528	0.319636	0.318625	0.316923	0.310608	0.312397	0.30961	0.313436	0.306332	0.317422	0.316831	0.314631	0.317676	0.321516	0.322154	0.322948	0.316904	0.315802	0.317858	0.315412	0.317199	0.318872	0.318733	0.31787	0.320618	0.319274	0.31905	0.324082	0.325326	0.327438
231	Obatanpa-294-1-3-2-1-1-#	EIAR	0.303819	0.310009	0.318881	0.311171	0.316632	0.317543	0.317134	0.316224	0.311504	0.313809	0.315176	0.312409	0.319884	0.313626	0.305685	0.311905	0.309297	0.31315	0.314804	0.31406	0.317044	0.314573	0.307705	0.310991	0.315266	0.302877	0.31851	0.317806	0.311231	0.316427	0.319372	0.318982	0.323258	0.318924	0.315525	0.31829	0.315296	0.317931	0.317004	0.31565	0.315369	0.320199	0.31794	0.319514	0.323169	0.326635	0.328232
232	Obatanpa-301-4-3-1-1	EIAR	0.306404	0.308581	0.317856	0.31384	0.319267	0.314166	0.322394	0.321691	0.313222	0.315466	0.316941	0.315037	0.31526	0.313947	0.307901	0.314853	0.312004	0.308988	0.309731	0.308988	0.315782	0.314855	0.31296	0.312154	0.317659	0.307711	0.314324	0.313903	0.309405	0.315591	0.320724	0.319723	0.322597	0.319016	0.314592	0.316756	0.316437	0.315499	0.317017	0.315784	0.313085	0.320657	0.318055	0.319018	0.328544	0.329541	0.329594
233	Obatanpa-304-2-1-1-1-1-#	EIAR	0.315167	0.310574	0.317442	0.30902	0.31777	0.312746	0.320763	0.318781	0.313626	0.314468	0.316886	0.31524	0.31536	0.315519	0.316326	0.313935	0.308622	0.311901	0.312893	0.312399	0.316672	0.316219	0.315599	0.310234	0.314044	0.301717	0.319539	0.319868	0.314008	0.318345	0.321022	0.322048	0.321553	0.318641	0.317026	0.316186	0.317286	0.315848	0.316155	0.31533	0.314852	0.318985	0.318153	0.32211	0.321387	0.327312	0.330039
234	Obatanpa-304-2-1-2-1-1	EIAR	0.313156	0.309803	0.317302	0.309424	0.316648	0.314388	0.31878	0.318767	0.312742	0.314747	0.317345	0.315242	0.318237	0.314564	0.314536	0.314841	0.310906	0.31137	0.314878	0.31481	0.314824	0.315872	0.31195	0.311011	0.315459	0.302198	0.32068	0.319893	0.314225	0.320235	0.319965	0.31979	0.319936	0.316363	0.31951	0.316887	0.319481	0.31527	0.315819	0.315059	0.314673	0.319249	0.317691	0.319381	0.321661	0.327506	0.330038
235	Obatanpa-4-2-1-2-1-#	EIAR	0.310646	0.311918	0.32187	0.313235	0.317424	0.318542	0.318889	0.316864	0.311767	0.313661	0.31377	0.312974	0.320857	0.313679	0.314451	0.313229	0.311001	0.31859	0.320251	0.319773	0.318484	0.318243	0.314286	0.308462	0.317708	0.309785	0.320352	0.320077	0.317664	0.321144	0.320934	0.321453	0.322358	0.316761	0.315294	0.317801	0.313417	0.316312	0.31803	0.31439	0.315105	0.324327	0.322708	0.320124	0.32367	0.328275	0.326402
236	Obatanpa-47-3-1-1-1-1-#	EIAR	0.306594	0.305608	0.319009	0.308763	0.317826	0.320067	0.321358	0.320505	0.313494	0.312773	0.317331	0.316	0.318277	0.312345	0.311217	0.313677	0.310755	0.313292	0.315796	0.314593	0.318892	0.314458	0.312753	0.312774	0.315108	0.304307	0.317323	0.317089	0.315298	0.317648	0.323664	0.322149	0.324406	0.317402	0.316613	0.317045	0.312964	0.316541	0.312832	0.316401	0.316746	0.320641	0.319183	0.319145	0.322818	0.328345	0.328776
237	Obatanpa-5-4-1-1-1-#	EIAR	0.313449	0.31258	0.319171	0.3105	0.315953	0.319619	0.319575	0.317907	0.312246	0.313719	0.315461	0.313051	0.317099	0.316779	0.315953	0.314213	0.307403	0.313371	0.317263	0.315545	0.314269	0.314999	0.310913	0.310655	0.317238	0.306436	0.318573	0.319053	0.316653	0.317853	0.324328	0.320448	0.324808	0.321976	0.316841	0.318224	0.318216	0.316661	0.318512	0.319036	0.317723	0.319978	0.319995	0.320155	0.322585	0.327324	0.327046
238	UYO11-3-2-1-B	CIMMYT	0.329621	0.319319	0.321637	0.297277	0.311535	0.32787	0.322502	0.323688	0.323562	0.306783	0.310296	0.301439	0.322383	0.318158	0.320875	0.307749	0.321191	0.32199	0.323876	0.322688	0.323519	0.327642	0.298234	0.276902	0.322398	0.31615	0.324603	0.324881	0.305541	0.325847	0.324415	0.325138	0.324578	0.318205	0.318522	0.318405	0.318607	0.315356	0.314772	0.316893	0.321246	0.313452	0.322189	0.315767	0.32509	0.32488	0.32808
239	ObatanpaSR-278-B*4-4-B-B-#	EIAR	0.311782	0.310315	0.320001	0.309015	0.315616	0.311489	0.320433	0.31831	0.312992	0.312506	0.314753	0.313107	0.318415	0.31848	0.315297	0.312846	0.308716	0.314233	0.316383	0.316197	0.316094	0.313543	0.307936	0.311997	0.313172	0.304644	0.315787	0.317534	0.309997	0.316171	0.322073	0.321032	0.322279	0.320279	0.316871	0.32032	0.317399	0.320251	0.320174	0.31989	0.320291	0.320353	0.318278	0.319374	0.327764	0.327898	0.328137
240	Obtanpa-14-6-1-1-1-1-#	EIAR	0.310031	0.313463	0.319149	0.306882	0.31552	0.317634	0.317998	0.315725	0.307839	0.311413	0.317215	0.314632	0.316944	0.314599	0.311644	0.312682	0.305773	0.315064	0.318483	0.316603	0.316257	0.317532	0.309488	0.311874	0.318008	0.309172	0.316258	0.316421	0.312825	0.315689	0.323923	0.320139	0.32041	0.319424	0.314449	0.319907	0.31658	0.318251	0.318382	0.320792	0.318084	0.318594	0.317774	0.322092	0.32702	0.325968	0.326514
241	P62QTLWF-236-1-2-1-1-#	CIMMYT	0.299581	0.308472	0.32149	0.31213	0.318617	0.318352	0.317214	0.314628	0.312754	0.314995	0.311994	0.311457	0.322214	0.314033	0.304059	0.314486	0.31218	0.313005	0.316391	0.316454	0.317081	0.315035	0.314881	0.312157	0.317663	0.310441	0.31511	0.315599	0.308666	0.31869	0.322975	0.322282	0.32406	0.315445	0.316446	0.316598	0.315294	0.315585	0.318336	0.31774	0.315598	0.322984	0.320553	0.313991	0.324033	0.329689	0.328957
242	G15QPFS-693-B-2-B-#-B*3-#	CIMMYT	0.310382	0.30842	0.318859	0.31309	0.318887	0.317519	0.318763	0.317519	0.312661	0.314734	0.311801	0.313116	0.316545	0.312874	0.312741	0.310438	0.309732	0.314143	0.319745	0.319952	0.315564	0.314905	0.309399	0.310302	0.314307	0.309557	0.322462	0.321267	0.315084	0.318659	0.322367	0.321792	0.322852	0.320447	0.317405	0.319304	0.316552	0.31836	0.317848	0.319376	0.317834	0.32148	0.31976	0.315813	0.321225	0.324083	0.324353
243	G15QPMFS462-B-4-B*6	CIMMYT	0.312529	0.309658	0.32134	0.308341	0.315124	0.320304	0.318531	0.318618	0.316242	0.314101	0.31763	0.317891	0.318989	0.313519	0.309817	0.313908	0.308521	0.311782	0.315532	0.31574	0.316244	0.31357	0.314824	0.315048	0.316308	0.311923	0.320882	0.320412	0.318997	0.321552	0.322743	0.31893	0.319663	0.318752	0.319681	0.319459	0.318644	0.317346	0.318872	0.318102	0.317985	0.319904	0.316807	0.316038	0.324015	0.326733	0.32366
244	G15QPMFS538-B-3-B*6-#	CIMMYT	0.298135	0.31046	0.321458	0.308054	0.315245	0.313949	0.321098	0.318289	0.312988	0.314091	0.316662	0.315242	0.317518	0.313638	0.301874	0.312844	0.309333	0.315067	0.316157	0.316198	0.314549	0.313265	0.310252	0.312345	0.313289	0.308652	0.316502	0.314952	0.308166	0.318804	0.322647	0.320118	0.321669	0.320279	0.318867	0.317479	0.319331	0.317666	0.31928	0.318989	0.315923	0.322098	0.318907	0.318539	0.324029	0.33008	0.326478
245	G15QPMFS788-B-4-B*6-#	CIMMYT	0.307047	0.309756	0.318139	0.310981	0.316148	0.316297	0.31945	0.317924	0.310286	0.314456	0.31394	0.310806	0.313813	0.311834	0.308729	0.312849	0.305616	0.313035	0.311161	0.312365	0.313164	0.308867	0.309581	0.312285	0.313043	0.30395	0.315438	0.314113	0.313213	0.317184	0.32212	0.321075	0.322459	0.318962	0.320399	0.317435	0.319764	0.31601	0.318537	0.316935	0.316324	0.31871	0.316816	0.316666	0.324032	0.325947	0.322448
246	SC-715-121-1-3	EIAR	0.322641	0.318101	0.282156	0.311412	0.2923	0.285813	0.319123	0.320401	0.319037	0.316102	0.321589	0.320592	0.226309	0.316855	0.317205	0.321013	0.288229	0.304926	0.300543	0.29795	0.287173	0.248249	0.314555	0.316442	0.265709	0.315343	0.305569	0.308222	0.303284	0.291049	0.329736	0.331217	0.3285	0.322863	0.317794	0.316158	0.31977	0.317131	0.31583	0.314185	0.319057	0.312312	0.316991	0.322648	0.326159	0.32569	0.326969
247	SC-715-154-1-1	EIAR	0.326746	0.311037	0.279484	0.314954	0.293905	0.290015	0.32411	0.324073	0.322369	0.321345	0.323811	0.322723	0.23239	0.319569	0.322225	0.322283	0.287745	0.303417	0.300625	0.302034	0.284737	0.254204	0.325044	0.321454	0.27471	0.320652	0.308961	0.311536	0.31216	0.291911	0.334232	0.335189	0.336313	0.327968	0.322937	0.322452	0.324479	0.322056	0.324672	0.319679	0.326629	0.314168	0.320581	0.320433	0.326206	0.332529	0.331662
248	143-5-I	EIAR	0.326404	0.316953	0.328067	0.323377	0.326988	0.33347	0.319999	0.318219	0.323104	0.328951	0.327636	0.325946	0.330389	0.324257	0.318934	0.321851	0.330191	0.324496	0.327145	0.326436	0.320492	0.330593	0.313122	0.323564	0.329002	0.323114	0.329059	0.32832	0.326108	0.302486	0.30567	0.30107	0.307121	0.330264	0.328044	0.329842	0.330153	0.330425	0.331811	0.330467	0.333082	0.307524	0.306099	0.317803	0.304768	0.273323	0.257842
249	139-5-j	EIAR	0.332381	0.314006	0.332962	0.328246	0.331047	0.336357	0.326266	0.320979	0.328511	0.333	0.331291	0.331125	0.333724	0.327519	0.325121	0.326188	0.33433	0.329115	0.332686	0.331794	0.327082	0.333464	0.298692	0.330049	0.331281	0.323412	0.33715	0.336705	0.331128	0.296255	0.288853	0.279354	0.290208	0.331253	0.326691	0.334316	0.328144	0.335347	0.334986	0.335009	0.335054	0.294379	0.29198	0.313107	0.300619	0.253121	0.215655
250	136-a	EIAR	0.327534	0.315351	0.328705	0.324323	0.330155	0.338168	0.321331	0.313637	0.326017	0.333547	0.332264	0.331006	0.332533	0.32767	0.327138	0.32591	0.328222	0.328198	0.33089	0.330464	0.319805	0.332252	0.300446	0.331223	0.329046	0.325009	0.332078	0.331904	0.332052	0.305229	0.287225	0.279367	0.279345	0.328428	0.325546	0.333104	0.32985	0.331902	0.333741	0.332925	0.335139	0.288467	0.286057	0.310776	0.302479	0.258099	0.224638
251	SC-715-13-2-1	EIAR	0.315918	0.305992	0.284578	0.316408	0.290887	0.316306	0.326942	0.326863	0.325217	0.322277	0.324199	0.322383	0.25221	0.317678	0.317702	0.304065	0.284282	0.305477	0.304117	0.30352	0.288576	0.262771	0.319289	0.318934	0.270729	0.3158	0.314602	0.317284	0.297802	0.313765	0.329757	0.330383	0.331152	0.325525	0.322317	0.31285	0.323142	0.314433	0.314786	0.314395	0.317243	0.310778	0.321194	0.322696	0.328776	0.330298	0.319094
252	SC-22-430(63)	EIAR	0.327082	0.317988	0.310861	0.304335	0.313331	0.328775	0.323743	0.32434	0.322951	0.319231	0.32181	0.321203	0.325147	0.317699	0.316369	0.30278	0.320598	0.324293	0.325167	0.32396	0.323323	0.323448	0.319744	0.315338	0.320234	0.317038	0.32687	0.325766	0.324412	0.327782	0.323664	0.32372	0.325873	0.320072	0.324792	0.316278	0.322537	0.313096	0.312285	0.313785	0.310086	0.326365	0.326759	0.323036	0.320902	0.328693	0.324417
253	Kuleni-C1-101-1-1-1	EIAR	0.323218	0.316724	0.31839	0.315698	0.319692	0.331013	0.318493	0.319407	0.319205	0.319957	0.321741	0.320762	0.326264	0.31957	0.318103	0.317855	0.320589	0.32258	0.32652	0.324278	0.323327	0.322917	0.309975	0.318387	0.318046	0.31429	0.32905	0.328068	0.323694	0.321344	0.320871	0.318478	0.307813	0.319616	0.326103	0.325422	0.327174	0.324541	0.324972	0.322992	0.323982	0.321531	0.326288	0.306897	0.309855	0.315791	0.300718
254	A7033EB	EIAR	0.335919	0.321475	0.328288	0.311949	0.314796	0.335763	0.311783	0.312619	0.315777	0.317586	0.304426	0.3057	0.326901	0.325872	0.323697	0.324617	0.32379	0.330811	0.332863	0.331386	0.330625	0.322766	0.319992	0.321039	0.317013	0.315996	0.332224	0.331224	0.324883	0.329215	0.332177	0.332518	0.330338	0.325446	0.321868	0.322323	0.321819	0.321754	0.323647	0.322057	0.325954	0.328005	0.332332	0.313136	0.307016	0.285284	0.271816
255	F7215EB	EIAR	0.334428	0.327472	0.326204	0.319358	0.313951	0.33278	0.259177	0.270422	0.319244	0.319793	0.320379	0.318432	0.328978	0.327525	0.32795	0.321975	0.328268	0.330935	0.332945	0.333424	0.331316	0.33031	0.322201	0.320506	0.327904	0.315544	0.335934	0.335424	0.329909	0.313079	0.329777	0.330913	0.325983	0.323695	0.322233	0.324261	0.324165	0.323383	0.32373	0.322972	0.325327	0.330886	0.331624	0.319837	0.282371	0.287452	0.300592
256	142-1-eEB	EIAR	0.338011	0.323044	0.336717	0.334815	0.337395	0.343368	0.328389	0.322309	0.333172	0.338354	0.339391	0.33895	0.339054	0.333811	0.333211	0.333193	0.339878	0.336497	0.340291	0.339733	0.327004	0.340016	0.308622	0.338017	0.336816	0.333727	0.341782	0.341609	0.337796	0.302465	0.291038	0.282616	0.291215	0.33563	0.333625	0.340727	0.337672	0.34159	0.343782	0.342865	0.344526	0.300587	0.297107	0.317586	0.30186	0.242002	0.209299
257	SC22EB	EIAR	0.334094	0.317946	0.28941	0.302397	0.308702	0.335369	0.320576	0.322835	0.33105	0.327096	0.329419	0.330369	0.334657	0.324609	0.321983	0.307264	0.328523	0.331771	0.335413	0.336513	0.330027	0.32804	0.318443	0.321239	0.327378	0.32374	0.332989	0.332196	0.328036	0.33314	0.324636	0.316285	0.319863	0.319468	0.326568	0.312052	0.326761	0.309086	0.309676	0.307849	0.309437	0.331721	0.332803	0.325714	0.306013	0.332158	0.325025
258	124-b(113)EB	EIAR	0.322955	0.316191	0.323792	0.314279	0.316925	0.324754	0.284269	0.294015	0.320776	0.314354	0.311821	0.310243	0.323508	0.322735	0.318319	0.317429	0.316489	0.323508	0.325743	0.32507	0.32203	0.323962	0.319884	0.308633	0.312378	0.309115	0.326785	0.325892	0.322483	0.317158	0.328816	0.328635	0.330204	0.324927	0.323086	0.325223	0.322749	0.324351	0.323766	0.323467	0.32198	0.328407	0.324633	0.320098	0.290516	0.309686	0.317005
259	124-b(109)EB	EIAR	0.332394	0.323829	0.324146	0.318554	0.31464	0.332969	0.276256	0.288029	0.320713	0.319273	0.321464	0.319771	0.329788	0.327583	0.324472	0.321334	0.327366	0.32991	0.333016	0.333461	0.327931	0.327532	0.324118	0.318084	0.322911	0.314173	0.333632	0.332897	0.327841	0.313354	0.32943	0.330587	0.332782	0.326772	0.324468	0.324942	0.323586	0.323226	0.323068	0.324771	0.325384	0.330657	0.332089	0.318315	0.296356	0.306512	0.312074
260	144-7-BI08K	EIAR	0.335834	0.323971	0.332217	0.330866	0.333825	0.339796	0.327716	0.325125	0.333116	0.336363	0.335404	0.333992	0.337417	0.32948	0.33215	0.32934	0.337942	0.33485	0.336704	0.336221	0.322467	0.337618	0.314763	0.332668	0.335213	0.329413	0.339268	0.339172	0.335886	0.303435	0.300171	0.294425	0.294205	0.332776	0.334262	0.336906	0.335669	0.337144	0.338923	0.337814	0.340085	0.304111	0.300585	0.313978	0.303339	0.25003	0.225899
261	(P63-12-2-1/P67-5-1-1)-1-2-B	CIMMYT	0.305146	0.309791	0.325039	0.31438	0.320903	0.324534	0.326521	0.324477	0.31709	0.318678	0.318901	0.318565	0.324731	0.315827	0.313711	0.315873	0.316176	0.319956	0.324724	0.32319	0.319589	0.324021	0.312555	0.316621	0.320769	0.309127	0.312337	0.312294	0.315819	0.322344	0.321957	0.323578	0.328352	0.32303	0.317694	0.319804	0.314312	0.317566	0.315105	0.312378	0.316611	0.324466	0.323252	0.32032	0.326716	0.330293	0.329915
262	ZSR923-B*4-5-1-B	CIMMYT	0.327268	0.308529	0.251549	0.322468	0.281449	0.279832	0.326245	0.325337	0.326636	0.321821	0.32607	0.325317	0.168239	0.323917	0.328802	0.32284	0.247674	0.299577	0.293561	0.292672	0.259434	0.192422	0.327576	0.326739	0.232023	0.321068	0.307838	0.310525	0.313611	0.295289	0.337357	0.339199	0.339554	0.334222	0.324845	0.326201	0.326998	0.327234	0.328686	0.326325	0.330255	0.317251	0.321382	0.32789	0.331736	0.332156	0.333199
263	P63-C2-FS5-1-3-1-B-2-1-1-B	CIMMYT	0.30559	0.312035	0.324134	0.306471	0.316752	0.318885	0.318444	0.316309	0.308709	0.311669	0.317177	0.313616	0.321748	0.316492	0.312791	0.313411	0.310572	0.316692	0.318035	0.316617	0.317445	0.318402	0.310156	0.318189	0.313926	0.304255	0.3152	0.314815	0.313518	0.317939	0.320001	0.32002	0.319167	0.313672	0.314705	0.317461	0.3148	0.316849	0.314784	0.316007	0.315615	0.318756	0.316678	0.319409	0.332544	0.329197	0.329537
264	MSR-270-2-B*3-5-1-B	CIMMYT	0.329008	0.318163	0.3348	0.325907	0.331354	0.337714	0.326814	0.322856	0.327396	0.333088	0.331424	0.330423	0.334965	0.327934	0.327614	0.331424	0.332869	0.331658	0.332422	0.332989	0.328464	0.334765	0.28054	0.330229	0.333784	0.327468	0.333746	0.333425	0.336271	0.321058	0.171241	0.176194	0.194246	0.29347	0.330274	0.340552	0.333536	0.338319	0.340239	0.338283	0.33796	0.207748	0.196794	0.321282	0.320261	0.280165	0.274149
265	90323B-1-B-1-B	CIMMYT	0.334778	0.317058	0.314404	0.319876	0.321728	0.275199	0.327874	0.324204	0.332303	0.326717	0.32855	0.32937	0.275455	0.326949	0.329031	0.257994	0.304978	0.249743	0.226336	0.211603	0.288977	0.283515	0.325254	0.327229	0.249292	0.319208	0.201717	0.208479	0.244315	0.255896	0.33171	0.328163	0.330114	0.322756	0.323656	0.330833	0.323752	0.329636	0.330585	0.331916	0.332027	0.253016	0.255023	0.328382	0.33401	0.335797	0.340122
[truncated: 218 more columns]
