# Supplementary material for: Genetic variation and population structure of maize inbred lines adapted to the mid-altitude sub-humid maize agro-ecology of Ethiopia using single nucleotide polymorphic (SNP) markers
Source: BMC Genomics. 2017 Oct 12;18:777. doi: 10.1186/s12864-017-4173-9 (PMC5639748; doi:10.1186/s12864-017-4173-9)
Supplement: Supplementary file 3 — Relative kinship coefficients between pairs of 265 inbred lines based on 220,878 polymorphic SNPs. (XLSX 507 kb) [file 12864_2017_4173_MOESM3_ESM.xlsx]

## Sheet: All 265 lines
Additional file 3: Relative kinship between pairs of 265 inbred lines computed from 220,878 polymorphic SNP markers
S/N	Standard pedigree	Source	1	2	3	4	5	6	7	8	9	10	11	12	13	14	15	16	17	18	19	20	21	22	23	24	25	26	27	28	29	30	31	32	33	34	35	36	37	38	39	40	41	42	43	44	45	46	47
1	S89500-F2-2-2-1-1-B	CIMMYT
2	TZMI859	IITA	0.0012112
3	(CML205/CML208//CML202)-X-2-1-2-B*3	CIMMYT	0.0496073	0.025542
4	DRB-F2-60-1-2-B-1-B*3	CIMMYT	0.0219018	0.0357536	0.0291339
5	(DRB-F2-60-1-2-B-1-B*3/F7215)-1-1-3	EIAR	0.0324119	0.0116422	0.0790348	0.657049
6	(TZM1102/TZM1501)-2-3-B*4	IITA	0.102769	0.0363945	0.0250813	0.0831563	0.0859701
7	(ZM-605-C2-F2-428-3-B*7/F7215)-2-2-2-1-1	EIAR	0.0489118	0.0267027	0.0150202	0.0166365	0.0351983	0.0198035
8	(ZM-605-C2-F2-428-3-B*7/F7215)-2-2-2-2-1-1	EIAR	0.049205	0.0238743	0.00543069	0.00969828	0.0293968	0.03384	1.10877
9	((CML388/CML391)-B-B-5-2/CML390)-2-1-2-1-1-B*3-#-#	CIMMYT	0.0446561	0.0407798	0.0624997	0.0216935	0.0402344	0.0954659	0.0158407	0.0186376
10	((KILIMAST94-B*5-101/CML442)-B-B-1-1/CML390)-3-3-1-2-1-B*3-#-#	CIMMYT	0.0668685	0.0496165	0.0438437	0.00228799	0.0111336	0.0439937	0.0277655	0.0309942	0.682974
11	((KILIMAST94-B*5-101/CML442)-B-B-2-2/CML390)-5-1-2-2-1-3-B*3-#-#	CIMMYT	0.0828914	0.0438862	0.0558341	0.00744288	0.0258705	0.0548629	0.00935325	0.0203345	0.652842	0.793241
12	((KILIMAST94-B*5-101/CML442)-B-B-2-2/CML390)-5-1-2-2-3-B-#-#	CIMMYT	0.0684298	0.0362346	0.0588052	0.0027082	0.0187728	0.0682328	0.00830677	0.0173317	0.645977	0.739052	1.61941
13	(((MSR-123/I137TN)-9-2-4-X-3/LZ956441)-B-1-1-5-B-4-B/ELITEBULKB)-BALBULK-12-1-2-1-B*3-#	CIMMYT	0.109696	0.0292438	0.129455	0.0237506	0.0531213	0.291039	0.0286272	0.0234946	0.0578077	0.0385891	0.0572586	0.0574822
14	(CML312/CML442//(CML390/CML206)-B-B-2-4-B*3)-1-B-3-1-1-B*3-#-#	CIMMYT	0.436112	0.0208794	0.0175602	0.014361	0.019528	0.0503025	0.00360944	0.00652016	0.0777125	0.148835	0.0870789	0.0951912	0.0632979
15	(CML312/CML445//(TUXPSEQ-C1-F2/P49SR)-F2-45-3-2-1-B)-1-2-1-1-2-B	CIMMYT	0.47491	0.0037392	0.0312946	0.00970032	0.00405622	0.0649612	0.0212662	0.0230784	0.0426602	0.0281833	0.0496521	0.0365761	0.0965994	0.132683
16	(CML444/CML395/(SC/ZM605-#-B-19-2-X)-1-2-X-1-1-B*6)-2-2-2-1-B*6-#-#	CIMMYT	0.056676	0.00900117	0.0208505	0.0394915	0.0260423	0.0232817	0.0144718	0.00491579	0.0730716	0.0193815	0.0413019	0.0218698	0.00544052	0.032178	0.0196949
17	CML444/DRB-F2-60-1-1-1-B*3//(LZ956441/LZ966205)-B-3-4-4-B-5-B*7-#-#	CIMMYT	0.0445712	0.0199205	0.0208899	0.425307	0.143642	0.0264871	0.0393283	0.0317838	0.0318102	0.0161687	0.0149699	0.00732497	0.25208	0.0344681	0.0210369	0.1552
18	(DTPW-C8-F31-4-2-1-6-B2/CML395//(CML445/ZM621B)-2-1-2-3-1-B-B)-3-2-1-1-1-2-B*4-#	CIMMYT	0.0849597	0.000250539	0.00434089	0.0349157	0.00255	0.0428524	0.0409765	0.0296218	0.0680866	0.0392094	0.0695036	0.0677927	0.0736691	0.0428533	0.226268	0.0695292	0.0373089
19	(DTPW-C8-F31-4-2-1-6-B2/CML395//(CML445/ZM621B)-2-1-2-3-1-B-B)-3-2-1-1-2-1-B*3-#	CIMMYT	0.103262	0.00496778	0.0010937	0.0619329	0.0192101	0.113267	0.0412388	0.0316169	0.0929994	0.0341789	0.0871122	0.0806953	0.12872	0.039098	0.140513	0.0602069	0.0199314	1.01853
20	(DTPW-C8-F31-4-2-1-6-B2/CML395//(CML445/ZM621B)-2-1-2-3-1-B-B)-3-2-1-1-3-1-B-B-#	CIMMYT	0.112907	0.00245071	0.00297983	0.0582225	0.018579	0.114963	0.050198	0.0379484	0.101875	0.075145	0.101365	0.0927519	0.133358	0.0405057	0.0985121	0.13858	0.0243911	0.987682	1.67591
21	(INTB-F2-90-2-1-1-B*3/CML395)-B-1-1-1-1-B-B-#-#	CIMMYT	0.0219487	0.00408995	0.0675798	0.0128393	0.0152573	0.00037017	0.0202095	0.0186715	0.0546195	0.0250505	0.028996	0.0226069	0.104382	0.0136053	0.00647	0.013375	0.0456925	0.0300272	0.0360974	0.0555224
22	(LZ956441/LZ966205)-B-3-4-4-B-5-B*7-#-#	CIMMYT	0.0849684	0.00870732	0.0992952	0.0194523	0.0602988	0.0345506	0.0321877	0.0374131	0.0440292	0.00325025	0.0168342	0.0247212	0.467177	0.0413763	0.058856	0.00878161	0.787685	0.0500262	0.0624813	0.0586122	0.105731
23	(P501SR-C0-F2-47-3-1-1-B/(CML442/CML197//(TUXPSEQ-C1-F2/P49SR)-F2-45-7-3-2-B*3)-2-1-1-1-2-B*3)-B-9-1-B-B-#	CIMMYT	0.0163568	0.00707377	0.0393549	0.0115607	0.0134	0.0718918	0.0355322	0.0249126	0.0189107	0.0327191	0.0475704	0.0595194	0.0924104	0.0370926	0.316978	0.022971	0.0581279	0.0943309	0.0395055	0.00419317	0.0305127	0.0727398
24	(P502SR-C0-F2-54-2-3-2-B/(DRB-F2-180-2/DRB-3-4-1)-X-6-1-3-B-B-2-B*6)-B-2-1-B-B-#	CIMMYT	0.0447824	0.000359114	0.0257917	0.0461317	0.013846	0.02788	0.0115832	0.0158648	0.010787	0.373358	0.467905	0.537676	0.100158	0.289531	0.00337959	0.0352378	0.0381449	0.0417938	0.040912	0.0388621	0.0233622	0.050713	0.24806
25	TZMI725	IITA	0.0915813	0.00480843	0.0951942	0.0266585	0.0446477	0.0142724	0.0238372	0.0200141	0.0154474	0.156805	0.191789	0.175925	0.270671	0.0540808	0.0762416	0.0453954	0.255366	0.0564545	0.0528389	0.117648	0.0553329	0.390257	0.0624783	0.0599135
26	(ZM621A-10-1-1-1-2-B*7/(TS6-C1-F238-1-3-3-1-2-#-B-B/(EV7992/EV8449SR)-C1-F2-334-1OSU8I-10-7-I-X-X-X-2-B-B-1)-1-1-2-1-1-B*3)-B-9-2-2-B*3-#	CIMMYT	0.000365259	0.0172471	0.0208723	0.0381122	0.0021026	0.0207056	0.0150036	0.0381627	0.15206	0.0702848	0.114866	0.130699	0.0744494	0.086546	0.0124694	0.00536773	0.0388376	0.00230029	0.0196453	0.0229603	0.0308271	0.0678413	0.067342	0.394567	0.0409837
27	30G19F2-43-1-1-1-1-1-1	EIAR	0.5688	0.0195233	0.0187391	0.0181687	0.0591121	0.0225229	0.050715	0.0289018	0.0988765	0.0718181	0.100014	0.102717	0.0857247	0.102528	0.0664733	0.114544	0.0127319	0.0817726	0.147672	0.128661	0.0510681	0.0693675	0.0646021	0.094175	0.0851694	0.0573384
28	30G19F2-43-1-1-1-1-1-2	EIAR	0.587948	0.0227386	0.0253734	0.0115161	0.0627315	0.0244005	0.0544304	0.0331487	0.0968673	0.0703654	0.0973347	0.0978083	0.0690313	0.114359	0.068367	0.124975	0.0273787	0.0508991	0.120204	0.0999226	0.0398118	0.056659	0.0606552	0.0924185	0.0729319	0.0494204	1.7366
29	30G19F2-54-1-1-1-#	EIAR	0.615659	0.00080421	0.0135975	0.017172	0.0134797	0.0437459	0.0554791	0.0508502	0.0764211	0.0653929	0.0492405	0.0386708	0.03458	0.0772097	0.122026	0.0444952	0.00364989	0.0660133	0.0701251	0.0784531	0.0442001	0.0404253	0.032411	0.0176143	0.0213893	0.0420958	0.542825	0.487605
30	30G19F2-9-1-1-2-1-1-1	EIAR	0.109594	0.0593031	0.0035924	0.0373638	0.0654993	0.0904846	0.0581108	0.0315368	0.0832778	0.0722749	0.0997012	0.0966249	0.140288	0.00442145	0.0201611	0.0220059	0.0445721	0.0507139	0.0832948	0.0949957	0.0605947	0.0290854	0.0333869	0.0712109	0.0318393	0.068918	0.457844	0.41174	0.182793
31	30H83-5-1-1-1-1-1-#	EIAR	0.0900862	0.0274507	0.0662186	0.00698446	0.0464939	0.138305	0.0357518	0.030881	0.0583634	0.0547173	0.0778543	0.0760002	0.128134	0.0598121	0.065451	0.00229323	0.0476356	0.0678752	0.0951443	0.0613637	0.0836168	0.118491	0.0833529	0.0678281	0.034667	0.0457164	0.129411	0.123951	0.0908226	0.0788469
32	30H83-5-1-2-1-1-1-1-#	EIAR	0.0696643	0.0136499	0.0662653	0.0623004	0.0708341	0.148445	0.054575	0.042233	0.0589811	0.0602859	0.0832399	0.0806927	0.141235	0.0482259	0.0396222	0.0252405	0.103827	0.0418967	0.0678643	0.0394428	0.0860602	0.136471	0.0872627	0.056328	0.0484762	0.061623	0.0948426	0.0892632	0.0898632	0.0783382	0.939282
33	30H83-5-1-3-2-1-1	EIAR	0.0642436	0.0536897	0.0594861	0.0234103	0.0508679	0.137968	0.00382198	0.00133941	0.0710049	0.0723894	0.0672097	0.0676593	0.125614	0.0294571	0.0422642	0.013465	0.0773345	0.0522708	0.0744339	0.0571851	0.0806533	0.0973001	0.0971047	0.0542236	0.0695272	0.0546028	0.0986817	0.0934467	0.0626084	0.103324	0.791715	0.834808
34	30H83-5-1-4-2-1-1-1-#	EIAR	0.0374908	0.00296713	0.0150946	0.0291051	0.00435521	0.10266	0.0217971	0.00421902	0.0330387	0.0414518	0.0326698	0.0326201	0.0830117	0.0142196	0.00161175	0.0504682	0.023877	0.0218979	0.0457354	0.0138219	0.0409871	0.0789504	0.0253439	0.0315164	0.00402207	0.0219656	0.0366082	0.0308842	0.0256773	0.0311132	0.479762	0.357623	0.472659
35	30H83-56-1-1-3-1-1-#	EIAR	0.0223035	0.0246455	0.0102934	0.00229843	0.0125409	0.0752906	0.0120258	0.027896	0.0194647	0.0178692	0.0184333	0.0239134	0.0351222	0.0054677	0.00505604	0.0463676	0.0274759	0.00644915	0.00331498	0.000668243	0.00978992	0.00850002	0.0016507	0.00822092	0.00245454	0.0155712	0.0131576	0.02849	0.00300204	0.0159609	0.149892	0.19879	0.153077	0.207526
36	30H83-7-1-1-1-2-1-1	EIAR	0.0544925	0.00755316	0.0304831	0.0319532	0.0234626	0.0960519	0.0183877	0.0081898	0.0405372	0.0325664	0.0339706	0.0396131	0.098769	0.0166891	0.0119142	0.0105727	0.0320254	0.0409578	0.0599789	0.0649389	0.028415	0.0536361	0.0174164	0.00734148	0.0662922	0.0214312	0.0551788	0.0458483	0.00509526	0.0366846	0.1234	0.101334	0.185173	0.371769	0.204899
37	30H83-56-1-1-1-1-1-#	EIAR	0.0175416	0.0276369	0.014013	0.00493452	0.00651173	0.0851772	0.0125061	0.0168498	0.0149323	0.000171828	0.0175348	0.00453754	0.0410647	0.00623788	0.00221188	0.0368883	0.0271547	0.000313983	0.00854629	0.00727953	0.0120033	0.00208242	0.0162848	0.0138726	0.00330627	0.0272183	0.0213853	0.0359506	0.00830135	0.0401934	0.104619	0.160085	0.148546	0.208307	0.917791	0.215786
38	30H83-7-1-2-1-1-1-#	EIAR	0.0471545	0.00722031	0.0324153	0.0394272	0.0299797	0.093757	0.0270999	0.0113683	0.0276965	0.0212034	0.0282229	0.034284	0.0900891	0.0046782	0.00220839	0.0022497	0.0226704	0.0380747	0.0617433	0.0671969	0.0356473	0.0622686	0.0141477	0.0118001	0.0604849	0.00503374	0.0521049	0.0458288	0.0120826	0.0344722	0.0803559	0.0470516	0.111206	0.363026	0.160819	1.13112	0.164646
39	30H83-7-1-3-1-1-1-1-#	EIAR	0.0612893	0.00435614	0.0223016	0.0217869	0.0251955	0.103557	0.0214196	0.0112817	0.0463138	0.0147828	0.0225041	0.0312398	0.0853259	0.015167	0.020617	0.00913589	0.0393874	0.0414327	0.0628718	0.0669068	0.0355197	0.0633496	0.00221991	0.0103218	0.0596882	0.00193927	0.0689216	0.062537	0.00863503	0.0450515	0.163597	0.132978	0.257084	0.445545	0.258528	1.13582	0.296224	1.1376
40	30H83-7-1-5-1-1-1-1	EIAR	0.0434395	0.00738873	0.0334238	0.0310757	0.0328215	0.100447	0.0199001	0.0159081	0.0533751	0.0311291	0.0200685	0.0297743	0.086637	0.0122448	0.00937303	0.00498746	0.0321574	0.0445705	0.0718096	0.0756167	0.0411225	0.0628854	0.00496047	0.0142563	0.0590855	0.0116472	0.0600473	0.0569416	0.00420791	0.0431909	0.0949869	0.0558515	0.169213	0.442012	0.212148	1.10293	0.228305	1.11329	1.15857
41	30H83-7-3-4-1-1-1-#	EIAR	0.0503252	0.0105129	0.0307201	0.0481883	0.0411861	0.0827022	0.0210202	0.0176816	0.0563477	0.0388588	0.0392445	0.0562701	0.0884065	0.0109598	0.00340154	0.0103676	0.0053767	0.0303654	0.0492977	0.05199	0.0366223	0.0599125	0.0213984	0.0180124	0.070797	0.0214444	0.0683938	0.058022	0.0280942	0.0593243	0.225957	0.129641	0.223695	0.41524	0.305472	0.950007	0.27487	0.934653	1.00777	0.893378
42	30V53F2-20-2-1-2-1-#	EIAR	0.114119	0.0283663	0.0522587	0.0423543	0.0552889	0.109359	0.0749224	0.0699192	0.0797939	0.0879546	0.0849412	0.0753321	0.0516586	0.0699574	0.0798086	0.00964432	0.0404676	0.0701289	0.111462	0.105322	0.00506379	0.048911	0.0213345	0.0543457	0.0118741	0.0593579	0.294933	0.290008	0.243797	0.220495	0.269927	0.251938	0.173028	0.00394885	0.0470186	0.0512864	0.0435162	0.0540887	0.0622632	0.049861	0.0615847
43	30V53F2-20-2-1-3-3-1-1	EIAR	0.0952235	0.0345789	0.0673297	0.0508227	0.0647537	0.103614	0.0736303	0.0807443	0.0777312	0.0967181	0.0775498	0.0678402	0.0945712	0.0658475	0.0803744	0.0307114	0.069963	0.0854047	0.156255	0.144433	0.0108361	0.0779603	0.0706164	0.0562445	0.0412382	0.04421	0.289448	0.281443	0.168384	0.182226	0.311677	0.29779	0.277056	0.00605932	0.0702509	0.0715871	0.0598567	0.0779552	0.0854885	0.0716664	0.0771024	1.42347
44	3253F3-9-WF-3-1-1	EIAR	0.0392756	0.0204724	0.0212505	0.0189479	0.00919845	0.0596148	0.0462326	0.0343679	0.0364629	0.00356896	0.00667507	0.000241616	0.0548655	0.00154572	0.0153952	0.00934541	0.0383733	0.0330885	0.0500529	0.0534295	0.0194907	0.050861	0.0189273	0.00389794	0.0262373	0.00685506	0.0532754	0.0419541	0.0220733	0.0145611	0.0233725	0.0335283	0.0240218	0.0053045	0.0172966	0.0316258	0.0175821	0.0240481	0.026091	0.0283114	0.0163324	0.0255563	0.0302018
45	35B-190-O-S10-9-1-1-#	EIAR	0.0650308	0.0410519	0.0258473	0.0130186	0.0186696	0.0478638	0.128162	0.0924796	0.0311587	0.00576447	0.0157301	0.0109446	0.0654261	0.012945	0.031776	0.0316647	0.0522798	0.0708419	0.093674	0.101514	0.0384921	0.0300207	0.0327272	0.0114652	0.0239654	0.00650928	0.062918	0.0566493	0.0719325	0.0432544	0.0457414	0.00977116	0.0206802	0.0199633	0.00893553	0.00659848	0.00274352	0.0120413	0.0114311	0.0153229	0.00730691	0.0666815	0.0492293	0.0584114
46	BH660F2-10-2-1-2-1-#	EIAR	0.0930004	0.0404444	0.0437055	7.18866e-05	0.0212918	0.114687	0.100392	0.0630142	0.0252954	0.00853216	0.0267904	0.0277641	0.0789525	0.0284425	0.0657098	0.0457667	0.0573574	0.0721934	0.0874832	0.0947515	0.0162321	0.0597063	0.044215	0.0535467	0.0292237	0.0448971	0.11728	0.112126	0.0716417	0.0155011	0.118818	0.0810029	0.0909175	0.0504901	0.0117484	0.0601704	0.00295272	0.0594425	0.0580063	0.0554869	0.0752051	0.0272591	0.0474678	0.0397646	0.105094
47	BH660F2-31-1-1-2-1-1-1-1	EIAR	0.105903	0.0140675	0.0412086	0.0290501	0.00262431	0.157595	0.0891287	0.0651605	0.0516857	0.0433843	0.0290223	0.0309587	0.10451	0.0459461	0.0714764	0.0134059	0.0785057	0.0895428	0.111294	0.110887	0.0682818	0.078662	0.0510974	0.0642585	0.0772295	0.0601015	0.133855	0.131581	0.0825168	0.100815	0.0851114	0.132716	0.096003	0.0175354	0.00226451	0.0184626	0.0226286	0.0227965	0.0291519	0.00849343	0.0497279	0.0551873	0.0637575	0.0782329	0.146156	0.474492
48	35B-190-O-S10-2-1-1-1-#	EIAR	0.0885899	0.0314631	0.0361264	0.00508166	0.00902747	0.0763112	0.15581	0.143713	0.045194	0.0298917	0.0385787	0.0457906	0.0679885	0.0259841	0.0366304	0.0543733	0.0568551	0.0626712	0.089422	0.103103	0.0418483	0.0602384	0.0255636	0.0207436	0.0379997	0.0233827	0.0796753	0.0764837	0.0500909	0.0438691	0.0443759	0.0396425	0.0153741	0.00136018	0.00643947	0.0354893	0.0120639	0.0511935	0.0455619	0.0530093	0.0416749	0.0482144	0.0762686	0.0303592	0.602813	0.0222638	0.144352
49	35B-190-O-S10-2-1-2-2	EIAR	0.0632078	0.0184355	0.00784531	0.0171362	0.00457278	0.0582163	0.0586184	0.0740689	0.0502763	0.0248602	0.0333021	0.0344175	0.040057	0.0212777	0.0334976	0.041396	0.0332842	0.0459178	0.0781756	0.0813551	0.0191913	0.0422039	0.0535318	0.0105355	0.0309583	0.0223879	0.0422719	0.0462148	0.0168394	0.00900891	0.0617482	0.0465586	0.024628	0.00139373	0.0137589	0.016498	0.0175294	0.0321354	0.0231311	0.0199503	0.0310299	0.0448681	0.0712136	0.0120526	0.246589	0.0234566	0.0699074
50	35B-190-O-S10-2-1-2-2-1-2-1	EIAR	0.0588002	0.0315311	0.0250859	0.0120809	0.0182933	0.0692036	0.0687574	0.0875191	0.0394018	0.0313234	0.0250762	0.0222895	0.017471	0.0128461	0.0248129	0.0638021	0.0138398	0.0248548	0.0666345	0.0747683	0.0152299	0.000573494	0.0318323	0.0217426	0.00760861	0.0205592	0.0222818	0.0367358	0.000827719	0.00936005	0.078142	0.0572205	0.0263424	0.0108737	0.023034	0.0123992	0.00115926	0.0249566	0.024966	0.0251172	0.0268898	0.0410125	0.0700016	0.0239606	0.284422	0.00230976	0.0731635
51	35B-190-O-S10-2-1-2-2-1-3-1	EIAR	0.0613063	0.0173041	0.0138852	0.00503685	0.0167646	0.0638282	0.0523368	0.0816091	0.0394572	0.0397975	0.0324082	0.0322954	0.0345345	0.0163711	0.022758	0.0386708	0.0390029	0.0397583	0.0840874	0.0857551	0.0195278	0.0312054	0.0174531	0.0263967	0.0281588	0.0170165	0.0545084	0.0565302	0.0248416	0.0216927	0.0581008	0.0581544	0.0228957	0.00540265	0.00160154	0.0117333	0.0271223	0.019981	0.0148752	0.029016	0.0364474	0.0572885	0.076959	0.0176766	0.263107	0.00809339	0.0626827
52	35B-190-O-S10-2-1-2-3-1-1-1	EIAR	0.05815	0.0225669	0.00916161	0.00523519	0.00902047	0.0766572	0.0612638	0.0764136	0.0383965	0.0295924	0.0349193	0.0366409	0.0619747	0.00792297	0.010677	0.0318227	0.051444	0.028417	0.0783885	0.0834192	0.0157337	0.0481947	0.0192679	0.0118117	0.0392406	0.00623539	0.0453841	0.0470165	0.0185576	0.0349968	0.0491306	0.0457268	0.0194029	6.43946e-05	0.0180862	0.0145954	0.00260047	0.0195445	0.010414	0.0231747	0.0346746	0.0499335	0.0701114	0.0113308	0.250964	0.00547706	0.038163
53	(CIMCALI8843/S9243)-B-B-#-B-5-1-B-B-2-3-1-B-#-#	CIMMYT	0.0871796	0.0453356	0.00385106	0.0520526	0.0149439	0.0160468	0.0813949	0.077801	0.0961594	0.0629831	0.0853976	0.0891785	0.0526954	0.0694884	0.0589757	0.0604407	0.0475978	0.156831	0.253913	0.305523	0.0639166	0.136801	0.0698164	0.0577951	0.228287	0.0665455	0.201162	0.164247	0.075338	0.105099	0.0563467	0.0753917	0.0516809	0.0158003	0.0288875	0.0604247	0.0352594	0.0495631	0.0551189	0.0536865	0.0479872	0.0109621	0.0168997	0.0393202	0.0625896	0.0941417	0.111974
54	(CIMCALI8843/S9243)-B-B-#-B-5-1-B-B-2-3-2-B-#-#	CIMMYT	0.0785338	0.0436515	0.011736	0.0466532	0.0133391	0.0131975	0.0824572	0.0788002	0.0973916	0.0607236	0.087018	0.0909181	0.0495649	0.0727922	0.0636655	0.0601461	0.0557815	0.157314	0.26141	0.310641	0.0695122	0.145982	0.0701978	0.0621945	0.22899	0.065179	0.208656	0.172575	0.0860803	0.10707	0.05758	0.0774192	0.0537151	0.014788	0.0230819	0.0556143	0.0297614	0.041666	0.0505494	0.0474307	0.0453782	0.0126914	0.020465	0.0371878	0.0643875	0.0915972	0.110619
55	(CIMCALI8843/S9243)-B-B-#-B-5-1-B-B-2-3-4-B-#-#	CIMMYT	0.0812108	0.0500577	0.0121653	0.0468339	0.0120574	0.0159747	0.0818661	0.0791089	0.101484	0.0645535	0.0900429	0.0944406	0.0475202	0.0719275	0.062183	0.0650774	0.0505745	0.153462	0.257267	0.308047	0.0691488	0.143949	0.0741916	0.0649473	0.234958	0.0676027	0.216807	0.177758	0.0809777	0.0989693	0.0614394	0.0782137	0.0555421	0.0149026	0.0224347	0.0590644	0.0304321	0.0451606	0.0526149	0.05184	0.0509909	0.00591982	0.0128282	0.039113	0.0629396	0.0949334	0.111371
56	(CIMCALI8843/S9243)-B-B-#-B-5-1-B-B-4-1-3-B-#-#	CIMMYT	0.0803608	0.05511	0.0105694	0.0496005	0.0119906	0.0165627	0.0769022	0.0747299	0.0972049	0.0618563	0.083876	0.0856262	0.0464637	0.0661151	0.0612514	0.0693806	0.0488636	0.140676	0.25648	0.308525	0.0686844	0.141079	0.0775971	0.0563979	0.232474	0.0661122	0.208927	0.17241	0.0785652	0.0943702	0.0574398	0.0741508	0.0512594	0.0129467	0.0218534	0.0565089	0.0292448	0.0526617	0.0525242	0.052421	0.0563939	0.00398986	0.0133226	0.0366624	0.063011	0.0937559	0.110773
57	((EV7992/EV8449SR)-C1-F2-334-1OSU9I-8-2-I-X-1-2-B-B/CML202)-B-B-5-2-B	CIMMYT	0.0708607	0.00473452	0.0791346	0.0179488	0.0232133	0.0136717	0.0273657	0.025584	0.0518207	0.0135921	0.0261286	0.023581	0.226761	0.0273529	0.0475819	0.00768666	0.0917365	0.052948	0.0703401	0.0814475	0.0832349	0.153047	0.0316788	0.0440134	0.150858	0.0243413	0.0413352	0.0206713	0.025274	0.0543735	0.0295845	0.0464677	0.0455114	0.0337897	0.00722773	0.0373488	0.0108923	0.0378385	0.0438797	0.0388125	0.042437	0.0036075	0.0340607	0.0249983	0.05529	0.0577521	0.0791874
58	(CML202/CML395)-B-B-2-1-B	CIMMYT	0.153448	0.038046	0.117277	0.0676441	0.00203941	0.203999	0.0780866	0.0628849	0.137128	0.0828918	0.100879	0.107492	0.404072	0.0967966	0.117437	0.203667	0.196977	0.245551	0.36813	0.44978	0.140332	0.420824	0.119229	0.0945691	0.450223	0.0863531	0.371964	0.353961	0.151394	0.176821	0.133039	0.145908	0.128728	0.07131	0.0542106	0.110126	0.0714027	0.106643	0.121859	0.114796	0.118982	0.188547	0.186542	0.087489	0.120571	0.109807	0.151672
59	(CML202/CML395)-B-B-3-2-B	CIMMYT	0.130156	0.0175195	0.100467	0.0531791	0.0297588	0.114107	0.0794349	0.0645332	0.118853	0.0806576	0.0983795	0.109229	0.340681	0.0823689	0.0982875	0.239595	0.146196	0.210045	0.307619	0.384967	0.130611	0.359666	0.104593	0.0881438	0.39931	0.082904	0.359664	0.340704	0.118756	0.153802	0.132791	0.130419	0.117402	0.0531006	0.0621668	0.0979007	0.0732237	0.0953506	0.109728	0.104062	0.10777	0.129707	0.117614	0.0745908	0.120039	0.0932641	0.119585
60	(CML387/CML390)-B-1-1-4-B	CIMMYT	0.129782	0.0260329	0.219616	0.0767658	0.142095	0.247681	0.0438465	0.0333369	0.107102	0.0691167	0.0768148	0.0719588	0.604249	0.0731568	0.109785	0.00150229	0.172302	0.0313636	0.0722977	0.0476366	0.146081	0.394176	0.104461	0.0986314	0.166203	0.0755517	0.0309855	0.0158342	0.00800419	0.0646865	0.154704	0.175142	0.161782	0.100731	0.0658189	0.0686068	0.0776689	0.0691185	0.0786489	0.0668484	0.0692591	0.110459	0.12471	0.0690641	0.0715827	0.103566	0.109767
61	(CML390/CML197)-B-B-5-1-B	CIMMYT	0.25532	0.0298073	0.0477535	0.0614116	0.0540209	0.116495	0.0198524	0.021047	0.619501	0.320622	0.369788	0.349709	0.0998469	0.157499	0.0290601	0.0753594	0.0856816	0.0754743	0.10318	0.113649	0.0473335	0.0814076	0.00503309	0.026263	0.0444706	0.0303683	0.0335389	0.0348637	0.0301082	0.0396332	0.102679	0.131781	0.106428	0.021259	0.0368557	0.0623706	0.028013	0.052991	0.0611115	0.0687183	0.0512276	0.00940069	0.0129315	0.0257308	0.0257593	0.0164951	0.0312934
62	(CML387/CML390)-B-1-1-5-#-B	CIMMYT	0.122334	0.0242767	0.202284	0.0759471	0.132647	0.230511	0.0542075	0.0531466	0.102705	0.0641246	0.071418	0.0644583	0.554905	0.0601781	0.0917801	0.00602449	0.130621	0.00624167	0.0490333	0.0207344	0.131129	0.332988	0.109169	0.0893473	0.0864632	0.0631556	8.73006e-05	0.00254196	0.0285794	0.0397703	0.152032	0.168185	0.158206	0.0913717	0.0845841	0.053251	0.0974572	0.0568738	0.0670722	0.055771	0.057187	0.100233	0.114505	0.0341153	0.0551981	0.0987047	0.106215
63	(CML197/CML142)-1-E-F2-197-1-1-1-1-1	EIAR	0.0961757	0.0462852	0.0772795	0.0639198	0.0685237	0.140468	0.0285497	0.00717579	0.0874576	0.0985245	0.0960086	0.0954969	0.131005	0.0609754	0.0670054	0.0788785	0.115503	0.103009	0.123053	0.130972	0.0571805	0.1186	0.0912148	0.0913201	0.111466	0.0661435	0.128707	0.120902	0.0989702	0.0144585	0.333188	0.331209	0.325916	0.0122668	0.0721742	0.092062	0.0674804	0.0953959	0.1012	0.0968446	0.103756	0.229725	0.274051	0.0126839	0.000135336	0.279745	0.34178
64	(CML197/CML142)-1-E-F2-197-1-1-1-2-1	EIAR	0.101754	0.0358664	0.0675655	0.064585	0.0642402	0.15187	0.0470825	0.0259907	0.0856472	0.0951843	0.0919948	0.0933904	0.1395	0.0705666	0.0764179	0.0707988	0.0952071	0.0990962	0.110895	0.116008	0.0589503	0.113508	0.103264	0.0956315	0.120702	0.0817269	0.119156	0.114022	0.112101	0.0262372	0.337355	0.31082	0.31811	0.0149358	0.0568312	0.083258	0.06782	0.086374	0.092528	0.0904145	0.0852367	0.272851	0.300109	0.020741	0.0646484	0.250702	0.408976
65	(CML197/CML142)-1-E-F2-197-1-1-1-2-2	EIAR	0.101747	0.0330479	0.0735201	0.0543567	0.0642508	0.138887	0.0149587	0.00258823	0.0786897	0.0848561	0.0846851	0.0871292	0.108711	0.0643487	0.0842131	0.0800801	0.0919712	0.0978438	0.110351	0.119681	0.0600343	0.103107	0.104629	0.0837423	0.0961132	0.0792665	0.119798	0.114213	0.101132	0.0401718	0.320694	0.289367	0.327415	0.00901086	0.0534905	0.0823875	0.0572417	0.0837383	0.085891	0.0894634	0.0907045	0.22543	0.24556	0.00832589	0.00176709	0.232769	0.348954
66	(CML197/CML142)-1-E-F2-60-1-1-1-1-1	EIAR	0.075639	0.0417094	0.0761554	0.0457595	0.06246	0.142584	0.0729448	0.0560536	0.0816637	0.0990428	0.0819386	0.084516	0.1346	0.0523762	0.0678837	0.0846705	0.0940733	0.10145	0.120247	0.129778	0.0601862	0.12086	0.070307	0.0794204	0.119987	0.0751357	0.10938	0.106526	0.116846	0.0710943	0.528403	0.465745	0.341423	0.0736662	0.0712948	0.104211	0.0803767	0.0903571	0.0999034	0.0959187	0.0879551	0.298561	0.350731	0.0207032	0.0212778	0.168894	0.160989
67	(CML197/CML142)-1-E-F2-60-1-1-2-1-1	EIAR	0.0826528	0.02575	0.0741701	0.0552128	0.0703944	0.149965	0.0488607	0.00337064	0.0913683	0.108458	0.104761	0.104777	0.130774	0.0575463	0.0631599	0.0914516	0.104957	0.0952427	0.117782	0.12609	0.0523748	0.125135	0.0428053	0.0867123	0.108028	0.0774218	0.105328	0.102686	0.119101	0.0560219	0.474941	0.438762	0.301946	0.0696175	0.0690883	0.111544	0.0862569	0.102332	0.112137	0.110276	0.0990868	0.283661	0.333052	0.0291832	0.0262439	0.177797	0.202064
68	(CML197/CML142)-1-E-F2-70-1-1-1-1-1	EIAR	0.083423	0.0293539	0.0581729	0.0483252	0.0538582	0.135119	0.0264763	0.0243882	0.0988622	0.102975	0.0972375	0.0961126	0.12564	0.052407	0.0640874	0.0945563	0.123547	0.077717	0.0909339	0.0996999	0.0392417	0.130936	0.067344	0.0792789	0.120896	0.0795214	0.11537	0.109488	0.110815	0.00150129	0.272448	0.330791	0.268711	0.00568387	0.0649715	0.096679	0.0721701	0.0954011	0.0992142	0.0976172	0.0920084	0.140921	0.196411	0.0152664	0.0447512	0.30027	0.350731
69	(CML197/CML142)-1-E-F2-86-1-1-1-1-1	EIAR	0.0837681	0.0288252	0.0686819	0.0729098	0.0651687	0.143402	0.0144642	0.00636232	0.0882239	0.0948865	0.0789863	0.0788472	0.130604	0.0657407	0.0725153	0.0840115	0.121742	0.0935166	0.110424	0.118633	0.0377003	0.120311	0.0374574	0.0938447	0.120248	0.0821641	0.105695	0.100893	0.106081	0.0114726	0.316776	0.353724	0.317509	0.00682809	0.0466052	0.105405	0.0676958	0.101635	0.115049	0.110325	0.10096	0.116707	0.214123	0.00153328	0.0380296	0.236338	0.276129
70	P502-C1-771-2-2-1-1-B	CIMMYT	0.217232	0.0252598	0.0306441	0.0189745	0.00863355	0.068115	0.00274709	0.00601743	0.0181354	0.0276249	0.0601275	0.0451188	0.0335955	0.0640899	0.064657	0.00129174	0.00540489	0.000747004	0.00439055	0.00378861	0.00144874	0.00861124	0.0154956	0.0158713	0.0260072	0.00386973	0.0484123	0.044871	0.0542754	0.0152967	0.0397188	0.0192815	0.00825188	0.013583	0.0122205	0.0219062	0.0136285	0.0245816	0.0237569	0.0253354	0.0194589	0.0608959	0.0293406	0.0165762	0.0385711	0.0724828	0.0893058
71	(M37W/ZM607-#-B-F37SR-2-3SR-6-2-X)-8-2-X-1-B	CIMMYT	0.0411407	0.0108683	0.0139312	0.0531528	0.0169488	0.0328299	0.0120697	0.0166166	0.0102275	0.311964	0.417757	0.495669	0.0648291	0.253773	0.000739664	0.0315463	0.0195951	0.0314056	0.0314368	0.0338058	0.0346208	0.0282513	0.206274	1.56411	0.0398906	0.337769	0.082194	0.0856792	0.0020199	0.0564488	0.0639313	0.0600009	0.0461088	0.0281063	0.00222086	0.00102257	0.00296324	0.00334569	0.00166813	0.00235048	0.013476	0.0497673	0.0508597	0.00918293	0.00215288	0.0413332	0.0631132
72	P43-C9-1-1-1-1-1-B	CIMMYT	0.000952577	0.0389037	0.00956553	0.00263619	0.00268175	0.0593561	0.0166614	0.012219	0.00524006	0.0392582	0.0451184	0.0394122	0.0267668	0.0152563	0.00532698	0.270348	0.354225	0.082074	0.0256643	0.0167054	0.00806249	0.00766108	0.0196006	0.0164741	0.013107	0.00570496	0.0238537	0.0434296	0.0161945	0.042313	0.0475478	0.0611723	0.0425077	0.00345473	0.0240832	0.0151914	0.0287212	0.00507379	0.000603353	0.00438103	0.0188843	0.0543294	0.0504314	0.0198565	0.0373389	0.0676971	0.101486
73	(TUXPSEQ-C1-F2/P49SR)-F2-45-7-5-1-B	CIMMYT	0.0352672	0.00438325	0.00976965	0.0245787	0.00569444	0.0601799	0.0118713	0.0269509	0.0180797	0.00784141	0.0125969	0.0128952	0.061623	0.0190993	0.806224	0.00488708	0.0162735	0.461531	0.39169	0.358423	0.0168959	0.0376542	0.286847	0.00428545	0.0546642	0.00905995	0.0499874	0.0442142	0.0418745	0.0352372	0.0354659	0.0176657	0.0279363	0.012781	0.0182636	0.032525	0.0112713	0.0218536	0.0145248	0.0209689	0.0227267	0.0310269	0.0315666	0.0158634	0.0100561	0.0477169	0.0491146
74	G9A-C6-HS3-1-3-1-1-2P-2P-1-1-2-1-B	CIMMYT	0.0613731	0.0190181	0.0216443	0.0355154	0.0155635	0.114623	0.0838141	0.0487867	0.0151298	0.0038487	0.010438	0.0127329	0.0897873	0.0293016	0.0124237	0.0138886	0.019082	0.0573453	0.0829921	0.089382	0.0431613	0.0601938	0.0136397	0.0203835	0.0427596	0.00733372	0.0980917	0.0932224	0.0577397	0.0433375	0.00030231	0.00695191	0.00686446	0.0138318	0.0236641	0.0294871	0.0247513	0.0315523	0.0206167	0.0191395	0.0327234	0.0465855	0.0675896	0.117014	0.0941702	0.15534	0.151966
75	DTPW-C8-F31-4-2-1-5-B	CIMMYT	0.00239594	0.0188399	0.0271865	0.00468581	0.0115396	0.0401425	0.00315136	0.00171641	0.0483014	0.0311788	0.0293024	0.0336565	0.0742375	0.00423669	0.0294546	0.0107054	0.042747	0.119005	0.232726	0.2155	0.0252742	0.00398863	0.0188704	0.00585534	0.0698775	0.0174357	0.0437293	0.0471414	0.0215675	0.0494089	0.0668084	0.0764988	0.0487811	0.00846284	0.000285104	0.0175976	0.00199271	0.0125669	0.0219264	0.0100958	0.00373556	0.0641346	0.0532788	0.0134174	0.0290219	0.0509561	0.0713904
76	(CML202/LAPOSTASEQ-C3-FS297-2-1-1-2-2-B)-B-3-1-1-8-B	CIMMYT	0.0432603	0.00550281	0.0978463	0.0516957	0.0996847	0.00284927	0.0503961	0.0450665	0.047767	0.0568183	0.0823188	0.0773024	0.359302	0.025882	0.0544669	0.0596636	0.240095	0.042989	0.0528857	0.0413321	0.035662	0.391309	0.0839529	0.036438	0.177835	0.0374572	0.024505	0.0321342	0.0265931	0.0421838	0.119247	0.11445	0.110469	0.0800662	0.0348936	0.0698371	0.042098	0.0747876	0.0796459	0.0703285	0.0773522	0.0777506	0.0713772	0.0822937	0.0892056	0.107536	0.106974
77	DE-147-Z-126-72-1-1-2-2-2-1	EIAR	0.187637	0.0202623	0.00952917	0.0138538	0.00540156	0.0458763	0.0167308	0.00650361	0.00354853	0.00676758	0.000929635	0.00189299	0.0513214	0.108264	0.0502373	0.0260604	0.00578111	0.000772485	0.019882	0.0231864	0.0053081	0.0398515	0.00304579	0.0722043	0.0315526	0.0558709	0.0674634	0.0681018	0.0237396	0.0138748	0.0264488	0.00453456	0.00631781	0.00380479	0.000104326	0.00820046	0.00985646	0.00673034	0.00572153	0.00880499	0.00983167	0.04966	0.022645	0.00422316	0.0278293	0.0239427	0.0410398
78	DE-147-Z-126-72-1-3-1-2-1-#	EIAR	0.508508	0.0135646	0.0209842	0.0206742	0.0282723	0.0180819	0.00754212	0.00218631	0.0222311	0.0421617	0.026352	0.0315315	0.0572819	0.258178	0.137224	0.0225179	0.00588212	0.0378177	0.0440087	0.0500236	0.00132047	0.0237901	0.020785	0.122585	0.0477317	0.111277	0.134221	0.158349	0.0962912	0.0353974	0.0718461	0.0801794	0.0626812	0.0386306	0.0250483	0.0324583	0.0164188	0.0314965	0.0356806	0.0326457	0.0258891	0.0593932	0.0557722	0.00363563	0.0135953	0.0462982	0.0885202
79	DE-38-Z-126-3-2-2-1-1	EIAR	0.0859633	0.0708279	0.0991336	0.0764767	0.0566785	0.144815	0.0721991	0.0701502	0.539748	0.363234	0.249757	0.193303	0.131395	0.0072701	0.0875235	0.111499	0.116543	0.105606	0.137581	0.142915	0.0666802	0.124054	0.0184803	0.0725134	0.0795092	0.0669928	0.111671	0.10896	0.127838	0.11313	0.300407	0.3218	0.166226	0.045435	0.0641141	0.0919761	0.0468113	0.076477	0.0921913	0.100847	0.0927086	0.223531	0.253796	0.0483904	0.0433354	0.000692655	0.0125436
80	DE-38-Z-126-3-2-2-2-1-1	EIAR	0.0842013	0.0662859	0.0909982	0.0640871	0.0593877	0.141183	0.0776104	0.0728233	0.46475	0.321091	0.220471	0.175617	0.12568	0.0114661	0.0746987	0.111484	0.107827	0.115732	0.14253	0.14904	0.0615623	0.110614	0.00552923	0.0560015	0.0800722	0.0820315	0.103532	0.103639	0.125087	0.120506	0.324532	0.297884	0.192067	0.058835	0.0706642	0.0861618	0.0453776	0.0734243	0.092291	0.0973265	0.0902645	0.188883	0.236303	0.0303647	0.048771	0.0266271	0.00293802
81	DE-38-Z-126-3-2-2-2-2	EIAR	0.0831841	0.0723814	0.0952714	0.0628941	0.0579071	0.13799	0.0801429	0.073621	0.445789	0.317021	0.216192	0.161522	0.139605	0.00239164	0.0785454	0.103702	0.108023	0.109734	0.145982	0.153114	0.0684866	0.123406	0.0158551	0.0661069	0.0806595	0.0873679	0.106071	0.104635	0.11075	0.118105	0.310739	0.345916	0.197683	0.0530655	0.0711707	0.089717	0.0501842	0.0758483	0.0889607	0.095756	0.0863024	0.206887	0.245281	0.0263162	0.0356415	0.0350406	0.00391703
82	DE-78-Z-126-3-2-1-2-1-#	EIAR	0.0214529	0.00426203	0.0308223	0.0255417	0.0190364	0.0883302	0.0202132	0.0214114	0.217392	0.154757	0.12596	0.0790062	0.101212	0.00459364	0.00219585	0.0252675	0.0715231	0.0345863	0.0506973	0.0599725	0.0369325	0.0770602	0.0227767	0.0324353	0.0429363	0.0186757	0.0621068	0.0572174	0.0462397	0.0516054	0.06534	0.110579	0.0329647	0.0424189	0.00148738	0.0167982	0.0229647	0.0143219	0.00284956	0.000661458	0.00557083	0.0500893	0.0410836	0.0115909	0.0261043	0.0189794	0.0231152
83	DE78-Z-126-3-2-2-1-1(g)	EIAR	0.0799826	0.0663511	0.0821185	0.0352703	0.0373468	0.137416	0.0594317	0.0578426	0.551548	0.346984	0.259052	0.20713	0.124439	0.0230143	0.0625045	0.11126	0.100245	0.0871186	0.11266	0.121061	0.0583083	0.112068	0.0227115	0.0413206	0.0717028	0.0585451	0.121135	0.116966	0.123747	0.114498	0.185647	0.219562	0.126766	0.0414897	0.0637888	0.0761144	0.0362209	0.0619344	0.0757842	0.0866073	0.0740704	0.121991	0.177154	0.03936	0.0351092	0.00782642	0.0314718
84	DE78-Z-126-3-2-2-1-1-1(P)	EIAR	0.0800227	0.0655353	0.0784289	0.0659045	0.0522431	0.126302	0.0757932	0.066566	0.445459	0.299738	0.217965	0.164871	0.127406	0.00217218	0.0825965	0.104868	0.117729	0.0958309	0.121983	0.129442	0.0620457	0.121296	0.0260045	0.0560569	0.0772328	0.0568365	0.114124	0.110935	0.121152	0.100048	0.277178	0.300216	0.126553	0.0602538	0.0554127	0.0840973	0.0428233	0.0741118	0.088441	0.0929572	0.0808269	0.205802	0.223615	0.041042	0.0440065	0.0136044	0.00115908
85	FH625-272-1-1-1-#	EIAR	0.0600897	0.0159777	0.00438076	0.0286126	0.0381665	0.0766166	0.173505	0.161099	0.0323523	0.0275461	0.0449502	0.0470974	0.0610295	0.00498222	0.0221904	0.00763221	0.0325418	0.0436246	0.0585828	0.0680369	0.0288721	0.0528326	0.0013983	0.0103333	0.0325811	0.0335574	0.0614046	0.0562504	0.0420984	0.00199222	0.0453172	0.0493307	0.025638	0.000646434	0.0202342	0.0128676	0.016203	0.0162349	0.0176392	0.0197421	0.0141922	0.0370921	0.0486731	0.0327895	0.200366	0.112736	0.0840903
86	FH625-272-1-2-1-#	EIAR	0.0657084	0.0159788	0.00426138	0.0519721	0.0452497	0.0696988	0.15889	0.137971	0.0139636	0.0088276	0.0453445	0.0538472	0.0490748	0.0024577	0.0103175	0.00503933	0.0311455	0.0314472	0.0593926	0.0583611	0.0296791	0.0580919	0.0146685	0.048963	0.00249409	0.036429	0.0732179	0.0657143	0.0497747	0.0179567	0.0696225	0.057465	0.0427874	0.00247384	0.0266	0.0248615	0.0226167	0.0164525	0.0142817	0.0199488	0.0118654	0.0616445	0.06104	0.0480832	0.203552	0.0945008	0.182317
87	FH-625-272-1-2-1-1-1-1	EIAR	0.0542306	0.00719193	0.00672032	0.0585671	0.0532526	0.0777477	0.141879	0.12013	0.0118643	0.011289	0.0489775	0.0499347	0.0516067	0.0126648	0.00415921	0.00746997	0.0394184	0.0492133	0.0765021	0.0727732	0.0353834	0.0566489	0.0129829	0.043212	0.0117786	0.0339659	0.0626812	0.0574946	0.0359113	0.0127057	0.0550368	0.0492037	0.0448827	0.00314213	0.0365653	0.0251386	0.0292987	0.027484	0.0186729	0.025839	0.0113735	0.0556609	0.0638411	0.0445389	0.180705	0.084343	0.143224
88	Gibe-1-145-3-1-4-1-1-#	EIAR	0.0317268	0.00434193	0.0054749	0.00443415	0.0108631	0.0658574	0.0238385	0.0192163	0.0324567	0.0328285	0.0011255	0.0266221	0.0588422	0.00670608	0.00160328	0.0885185	0.00155607	0.022898	0.0485025	0.0277739	0.0316127	0.0373788	0.0505296	0.00462114	0.0164212	0.0106902	0.0621806	0.0604689	0.0277673	0.0277462	0.0115465	0.0208752	0.0277123	0.0181158	0.0394098	0.0126477	0.0448539	0.00285133	0.000953484	0.00334568	0.0149589	0.0146909	0.027012	0.0431143	0.0528102	0.00690153	0.117113
89	GIBE-1-158-1-1-1-1-#	EIAR	0.0368931	0.00685903	0.0181311	0.0469728	0.0622696	0.0680433	0.101024	0.0661086	0.016204	0.0191387	0.00493713	0.00485118	0.06303	0.0123166	0.00940973	0.0156364	0.0327269	0.0379881	0.050971	0.0583202	0.0193431	0.0350321	0.0150968	0.00462094	0.0336747	0.00353913	0.0523132	0.0453834	0.0297508	0.0247298	0.0125617	0.0219141	0.00450027	0.0347281	0.0343742	0.0310668	0.0440658	0.0309452	0.0282021	0.0413093	0.0182964	0.0330625	0.0427598	0.0628066	0.0666849	0.0506383	0.0330769
90	GIBE-1-178-2-1-2-1-#	EIAR	0.0234851	0.0270343	0.0133722	0.0435802	0.0395247	0.0730999	0.0511539	0.0156138	0.0148232	0.0214744	0.032368	0.0254836	0.0812246	0.0391979	0.0191149	0.0379896	0.00880196	0.0197312	0.03716	0.0477107	0.00568439	0.0388485	0.0210459	0.106195	0.0350692	0.0615587	0.0460141	0.0391876	0.00800409	0.0478738	0.0441143	0.0515865	0.0306694	0.0290128	0.0164973	0.0450612	0.0151138	0.0460288	0.0351855	0.0376398	0.0351295	0.04924	0.0566478	0.0353525	0.0511762	0.0315425	0.00920515
91	Gibe-1-198-2-2-1	EIAR	0.017514	0.00306256	0.00693456	0.0304818	0.0276991	0.0541061	0.0131006	0.00845449	0.00104917	0.0140577	0.0102109	0.0172577	0.0553516	0.00811724	0.0223105	0.0146796	0.010634	0.0185288	0.0414165	0.0469156	0.0113462	0.0342763	0.0282282	0.03761	0.0203858	0.00806695	0.0486985	0.0408572	0.0284235	0.0200907	0.0115371	0.00346498	0.0115461	0.0272819	0.0255073	0.0325813	0.0186447	0.0299005	0.0371474	0.0304448	0.0404447	0.0110045	0.0179548	0.0223823	0.0198746	0.00179215	0.00227995
92	GIBE-1-20-2-1-2-1-1-#	EIAR	0.0215994	0.0106633	0.0178494	0.0223841	0.000522048	0.0496855	0.0394625	0.0117642	0.00536107	0.0193287	0.00993217	0.0163267	0.0849739	0.00391365	0.00250754	0.0100444	0.0192501	0.0261237	0.0479911	0.0571441	0.0211183	0.0404737	0.0138212	0.0402612	0.0519629	0.0250258	0.0543204	0.0494861	0.0387818	0.0128628	0.0468887	0.0296858	0.0241707	0.0172251	0.0615819	0.0469768	0.0422025	0.0455928	0.0385013	0.0480023	0.0536156	0.04211	0.0539852	0.0364366	0.00396123	0.0167077	0.00181705
93	Gibe-1-20-2-2-1-1-1-#	EIAR	0.00833443	0.0441488	0.000531853	0.0308497	0.011989	0.0854854	0.0203253	0.00266837	0.0114967	0.00360342	0.00805019	0.0122585	0.0864527	0.00894745	0.0069566	0.00790429	0.0319241	0.0184728	0.0520194	0.0476576	0.0224327	0.0467026	0.0309078	0.00300286	0.0291845	0.0115458	0.0169458	0.00797785	0.0153751	0.0474053	0.0163209	0.00868083	0.0257649	0.0250016	0.0494677	0.0593702	0.0339238	0.0586296	0.0550809	0.0661438	0.0581526	0.00271658	0.019422	0.0446528	0.000445984	0.0026091	0.0383878
94	GIBE1-265-5-4-1-1-1-#	EIAR	0.0331131	0.00752307	0.0153331	0.0658112	0.0347689	0.0766864	0.0201777	0.0123475	0.0512843	0.0143136	0.0385073	0.0444835	0.0723159	0.0300895	0.0172873	0.0446233	0.0213128	0.0342929	0.0672163	0.0637104	0.0152586	0.0585215	0.0814835	0.0185176	0.0480648	0.00317816	0.0519244	0.0452446	0.0194143	0.0176436	0.0795308	0.0699068	0.0459722	0.00338741	0.0326637	0.0283305	0.0192484	0.0762155	0.0542132	0.0542021	0.0809192	0.0354822	0.019827	0.0503939	0.0269282	0.0772102	0.120368
95	Gibe-1-54-3-6-1-2-1-#	EIAR	0.0329215	0.0187977	0.0128237	0.0144727	0.0089958	0.0484358	0.0420119	0.00772931	0.0236816	0.000722845	0.00361099	0.000428971	0.0295344	0.00941526	0.00426147	0.0345225	0.0192396	0.0137981	0.031576	0.0367897	0.0190566	0.0328335	0.00229619	0.00369035	0.00374414	0.0109982	0.0508285	0.0470212	0.017861	0.0319177	0.0199684	0.00446418	0.00324131	0.0103098	0.0061682	0.0147887	0.00115673	0.013565	0.0128104	0.0228718	0.00923127	0.0480719	0.0109866	0.0236423	0.0354868	0.017657	0.0288373
96	Gibe-1-91-1-1-1-1-#	EIAR	0.0109396	0.0068988	0.00765963	0.0295334	0.0515078	0.0800611	0.0672751	0.0780673	0.00384381	0.00307979	0.00795715	0.0161171	0.0565922	0.0156533	0.0208785	0.0101942	0.0338823	0.0180062	0.0352419	0.0425814	0.00969784	0.0402056	0.0162192	0.00194787	0.0166658	0.0385306	0.0236505	0.0157383	0.0148486	0.0284335	0.0203576	0.00929722	0.00150685	0.0217545	0.0274785	0.0377579	0.01049	0.0373542	0.0320931	0.0391375	0.0472476	0.032227	0.0404363	0.0412391	0.0185375	0.0184329	0.00488492
97	IL0OOE-47-2-3-1-1-1	EIAR	0.038451	0.0114779	0.0178173	0.061761	0.0396978	0.043992	0.0554862	0.0275505	0.0276709	0.0216014	0.00259158	0.00328647	0.0530798	0.00310972	0.00540208	0.0108728	0.015446	0.0260013	0.0430528	0.041904	0.0190527	0.0512034	0.0137636	0.0799533	0.0489795	0.0212993	0.0419669	0.0423301	0.00842225	0.001275	0.0318464	0.0249109	0.0228296	0.0268147	0.0365439	0.0361972	0.0391102	0.040375	0.0336217	0.0461169	0.0241741	0.00591231	0.0461604	0.0415857	0.00837717	0.00103337	0.0262821
98	IL0OOE-5-2-4-2-1-1	EIAR	0.0484511	0.0250542	0.0072189	0.0330319	0.0204064	0.00477597	0.0139786	0.0141199	0.0594463	0.015312	0.00309543	0.00994307	0.0392594	0.00406269	0.0167808	0.145681	0.0255041	0.0170506	0.0108557	0.0174972	0.0150335	0.0948527	0.00052311	0.0883318	0.0502653	0.0139945	0.17885	0.183936	0.08967	0.0487533	0.0154897	0.0285178	0.0256183	0.0190047	0.00029608	0.0169312	0.00353395	0.0224849	0.0268753	0.0285128	0.0325401	0.0380478	0.0239337	0.0137795	0.0139204	0.00344424	0.000288886
99	IL00E-1-9-1-1-1-1-1	EIAR	0.311228	0.0317297	0.00522582	0.0570242	0.0579529	0.185252	0.0672274	0.0851187	0.0813366	0.0830715	0.0744196	0.0706657	0.232452	0.0167526	0.0368358	0.00316276	0.0660952	0.0779677	0.16023	0.173811	0.0381707	0.0379889	0.0494204	0.030717	0.0426291	0.0217697	0.279223	0.288368	0.0888865	0.195209	0.0779258	0.0690343	0.0551444	0.0228432	0.0526837	0.0458003	0.0674514	0.0486927	0.0541811	0.0463555	0.0595159	0.0355731	0.0601306	0.049508	0.0490643	0.105008	0.130393
100	G25Q-C18-HS520-1-1-#-1-2-#-5-3-B-1-B	CIMMYT	0.0613394	0.015391	0.0221765	0.0234573	0.00809618	0.0794213	0.0232092	0.0165083	0.00401178	0.00581176	0.00365834	0.0105129	0.0692275	0.00230323	0.0696895	0.0167564	0.0173321	0.0372447	0.0495396	0.0631884	0.0122026	0.0393825	0.0152252	0.00719063	0.0356989	0.0160137	0.0511963	0.0400486	0.0231648	0.047413	0.0402007	0.0511821	0.038992	0.00464673	0.00426149	0.0102444	0.000477504	0.00198143	0.0104438	0.00265621	0.0100393	0.0592617	0.0546956	0.00088189	0.0304749	0.0372875	0.0671361
101	ILO00E-5-5-3-1-1-#	EIAR	0.0582636	0.0218549	0.0441838	0.0266038	0.0683006	0.079172	0.0758352	0.0410947	0.0575706	0.0244488	0.0156691	0.00462932	0.00194464	0.0225978	0.0258528	0.0278718	0.00381788	0.00209447	0.0142775	0.0145662	0.03134	0.0696354	0.0361123	0.00775137	0.0606988	0.0146041	0.0370632	0.0368557	0.0700248	0.0416764	0.0138459	0.0341773	0.0126484	0.0182027	0.00849579	0.00165513	0.0106647	0.0154418	0.000633835	0.000255462	0.0267483	0.0322057	0.0156367	0.035145	0.0251015	0.0457255	0.00862626
102	IL00E-1-9-1-1-2-1-2	EIAR	0.325296	0.0316399	0.0160007	0.0449683	0.0568513	0.220163	0.0577579	0.0591802	0.0835267	0.0924611	0.0818106	0.077811	0.230173	0.0151839	0.0417086	0.0414148	0.058218	0.091677	0.183206	0.212345	0.0315571	0.0332342	0.0579175	0.0360123	0.0518621	0.0105035	0.277286	0.284464	0.0812327	0.203846	0.0747541	0.0618926	0.0421328	0.0176681	0.0637974	0.0518616	0.0723639	0.0582176	0.062189	0.0600861	0.0627868	0.0218667	0.0520619	0.0382993	0.0535787	0.108007	0.136853
103	KULENI353-1-1-1-2-1-1-#	EIAR	0.0456885	0.0190384	0.0177705	0.00387327	0.00973622	0.100711	0.0804433	0.0664793	0.00143162	0.00156975	0.0575725	0.0391017	0.0699764	0.0180394	0.0273485	0.00116886	0.0268481	0.052872	0.0779538	0.0848138	0.0300556	0.0442906	0.0129403	0.00736455	0.0245217	0.0059223	0.0773109	0.0714822	0.0456746	0.0499799	0.020662	0.0016827	0.00175102	0.00813026	0.0277879	0.00789333	0.0326955	0.00551999	0.00423636	0.00548704	0.00328618	0.0578209	0.0580068	0.0752216	0.0948916	0.127544	0.104855
104	KULENI320-2-3-1-1-1-1-#	EIAR	0.0600148	0.0406173	0.0231231	0.0106432	0.00186564	0.0778052	0.0086123	0.00681452	0.0606428	0.0292686	0.0114196	0.0229803	0.0649373	0.0202602	0.0115052	0.00254973	0.0448552	0.0446849	0.0727071	0.0775345	0.0215727	0.0440878	0.0364902	0.0139741	0.0147649	0.0266148	0.0714311	0.0645529	0.0644679	0.00797908	0.0197924	0.00439492	0.000322087	0.0253471	0.0129364	0.000528912	0.00969034	0.00317108	0.0146659	0.00121784	0.017966	0.0517459	0.066477	0.288678	0.103934	0.0971406	0.111576
105	KULENI320-2-3-1-1-2-1-1-#	EIAR	0.0604067	0.0164301	0.0257776	0.019325	0.00883975	0.0714993	0.00686184	0.0101735	0.0504984	0.0293474	0.00788568	0.0193849	0.0619871	0.0273002	0.0085783	0.00131133	0.0439224	0.040895	0.0667581	0.0745232	0.0221354	0.0364883	0.0234349	0.0217583	0.0315155	0.0250898	0.0574784	0.0525997	0.0582971	0.0187605	0.0453159	0.0144239	0.00905733	0.0377076	0.00198633	0.00123992	0.00457934	0.00510637	0.0120069	0.000975668	0.0144832	0.0403894	0.057224	0.273629	0.105271	0.0630831	0.0978006
106	KuleniC1-0080-2-4-1-2-1-#	EIAR	0.0327278	0.00226137	0.0149803	0.00708488	0.000707719	0.105614	0.0124887	0.00800459	0.0366161	0.0101462	0.00996014	0.00949769	0.068506	0.00641807	0.0183731	0.0167857	0.0347051	0.0466292	0.0668029	0.0680601	0.00276554	0.0530344	0.00315581	0.00180418	0.056961	0.00531674	0.0892082	0.0840847	0.0569487	0.0159104	0.0150826	0.00109378	0.0289275	0.0354296	0.00163831	0.0119214	0.0171664	0.0202802	0.0180926	0.00977964	0.000805228	0.0379577	0.0165489	0.0563347	0.0432471	0.109929	0.122716
107	Kuleni-0034-1-1-4-2-1-#	EIAR	0.014408	0.0136613	0.0121905	0.00491397	0.00965122	0.0628252	0.0114312	0.000130475	0.0298594	0.0100576	0.0112437	0.0056348	0.0544154	0.0137917	0.0193613	0.00293472	0.030551	0.0296763	0.041569	0.0416012	0.016727	0.0458495	0.00631818	0.0317505	0.0432154	0.00122247	0.0359113	0.0299822	0.0206906	0.0190573	0.0234117	0.0129334	0.0109821	0.0131638	0.0116943	5.21267e-05	0.00458063	0.00227933	0.00904133	0.0111419	0.0127064	0.017933	0.00724243	0.0478196	0.0586075	0.0529045	0.0521184
108	Kulenic1-0080-4-2-4-1-2-#	EIAR	0.0483045	0.00252102	0.00626913	0.0146911	0.00502226	0.0901165	0.0301474	0.0162797	0.0326935	0.0227738	0.0187364	0.0271492	0.0641801	0.0134294	0.0194724	0.02106	0.049843	0.0430595	0.0739503	0.077357	0.0167182	0.0583376	0.00665142	0.0102218	0.0549122	0.00613205	0.0898535	0.0889917	0.0525837	0.0330595	0.00148673	0.00402934	0.0219078	0.0331498	0.0131347	0.013536	0.000367449	0.0133445	0.0184484	0.0109583	0.0210487	0.0262179	0.00475047	0.062276	0.0498763	0.0955058	0.128322
109	MAS(CML206/CML312)-23-2-1-1-B	CIMMYT	0.863051	0.0055612	0.0377993	0.0276242	0.0305083	0.0610722	0.0126746	0.0261563	0.0149048	0.102533	0.0907143	0.094607	0.0788928	0.462179	0.204983	0.0404537	0.0158278	0.0610256	0.0762789	0.0848099	0.0221038	0.0496692	0.0275129	0.361498	0.05081	0.190197	0.199571	0.219313	0.157679	0.046193	0.0855719	0.0607949	0.0647761	0.0500465	0.0202651	0.0597911	0.0200095	0.0555308	0.059429	0.0560987	0.0439512	0.0789542	0.0579528	0.0218302	0.0281638	0.0595124	0.0947819
110	MAS(MSR/CML312)-117-2-2-1-B	CIMMYT	0.802066	0.00055663	0.0254462	0.0168246	0.0160638	0.0198488	5.73285e-05	0.00991401	0.0667639	0.0232363	0.0394031	0.0382074	0.0349482	0.528285	0.217988	0.0216489	0.00856384	0.0110013	0.00747475	0.0143417	0.0691984	0.0268987	0.0369638	0.0165901	0.0390105	0.0315785	0.209161	0.225732	0.248742	0.00962118	0.0668276	0.0639886	0.0258571	0.0255824	0.00263945	0.0454074	0.00646962	0.0478235	0.053017	0.0467446	0.0119126	0.0935239	0.0723998	0.0173547	0.0277206	0.00813853	0.0392263
111	P501SR-C0-F2-47-3-1-1-B*4-#-#	CIMMYT	0.0381296	0.0261543	0.00970096	0.0270407	0.0102187	0.0794234	0.0132153	0.00819754	0.0527805	0.00312611	0.018326	0.0265065	0.0252172	0.000580427	0.0101749	0.0134388	0.03143	0.0247389	0.0394864	0.0373521	0.00117882	0.0137405	0.354247	0.0176113	0.00923893	0.090141	0.00860858	0.0203581	0.0344111	0.0230421	0.0472417	0.0474554	0.0305343	0.026215	0.037808	0.0127105	0.0394801	0.016935	0.01326	0.0136874	0.00395538	0.0323952	0.0279363	0.00411921	0.0180403	0.0348776	0.0569644
112	PO00E-3-2-1-2-1-#	EIAR	0.0616287	0.00398787	0.013276	0.107202	0.0334786	0.0603886	0.0417093	0.0315038	0.0350023	0.0363689	0.0465297	0.0412928	0.0565142	0.0142816	0.00886067	0.00114016	0.040301	0.0325911	0.0548429	0.050064	0.0226732	0.0427746	0.00846528	0.0143933	0.0578815	0.00173787	0.0844672	0.0745026	0.0537721	0.0126372	0.0279459	0.0266521	0.0907383	0.00668695	0.00727117	0.0109274	0.00595659	0.0014093	0.00660359	0.00777539	0.00579316	0.00323912	0.0302768	0.0387013	0.0850909	0.0599579	0.138853
113	POO9A-134-2-3-2-1-1-1	EIAR	0.0206512	0.00872145	0.0107385	0.025955	0.0129006	0.0748146	0.0463031	0.0304159	0.0155672	0.0153917	0.01674	0.0112202	0.0669339	0.00176416	0.0160242	0.0138379	0.0237767	0.0377521	0.0561533	0.0679701	0.0213282	0.0532163	0.00350637	0.00589895	0.027407	0.00110232	0.0621414	0.0534442	0.0298836	0.0271939	0.0251005	0.0161449	0.00614453	0.00988248	0.00225478	0.00620338	0.0143584	0.00899526	0.00209998	0.00375545	0.0029613	0.0273626	0.0216124	0.123954	0.01657	0.0664373	0.049416
114	POOE4-2-2-1-2-1	EIAR	0.370953	0.0115256	0.014347	0.0323835	0.00473376	0.00735328	0.0393666	0.0367903	0.0347374	0.0179408	0.0364857	0.0341938	0.0388269	0.0513772	0.0934799	0.0444789	0.028345	0.000664861	0.00253179	0.00593709	0.00112228	0.0296608	0.0519251	0.0492189	0.0464111	0.00162338	0.286505	0.300223	0.170925	0.0229169	0.0399799	0.0169308	9.83976e-05	0.0179034	0.0568827	0.0478535	0.0489267	0.0512176	0.0314982	0.0520131	0.0319554	0.053673	0.0328446	0.00175514	0.00122994	0.0573522	0.0820352
115	POOL9A-105-1-1-1-1-1-#	EIAR	0.0438078	0.0206654	0.0113806	0.02069	0.00165045	0.0736064	0.0495606	0.0189772	0.044303	0.0185476	0.0182728	0.0186874	0.0645443	0.00711335	0.00834317	0.0104833	0.0471023	0.0396709	0.0587529	0.0614073	0.00249728	0.0481924	0.0211189	0.00969073	0.0699645	0.00019528	0.0929994	0.0852684	0.0502779	0.0355427	0.028905	0.00471423	0.0125222	0.00214858	0.0119768	0.0059313	0.0150512	0.00139739	0.0171152	0.0111699	0.00776869	0.0178501	0.00468263	0.0931805	0.0522029	0.0689764	0.0640174
116	POOL9A-128-5-1-1-1-1	EIAR	0.879109	0.00363871	0.0334076	0.0300466	0.036795	0.0967785	0.0268442	0.0120162	0.22637	0.0397761	0.0422306	0.0283972	0.101198	0.201198	0.209459	0.0519846	0.0488389	0.0745886	0.0990054	0.109425	0.00250309	0.0833006	0.000113591	0.00302989	0.0799967	0.166185	0.326989	0.327627	0.319588	0.0157116	0.0876869	0.053966	0.0587953	0.0348791	0.0271798	0.036037	0.0247852	0.0360313	0.0478915	0.043419	0.0522405	0.0870858	0.0701536	0.028416	0.0477014	0.0715316	0.104121
117	POOL9A-4-4-1-1-1-#	EIAR	0.0214686	0.00489407	0.00313913	0.0193052	9.0197e-05	0.0765978	0.0375276	0.0532636	0.010828	0.00996044	0.00891565	0.000509212	0.068346	0.0065751	0.00488561	0.018641	0.0343502	0.0405316	0.0729166	0.0731742	0.019401	0.0710547	0.0182586	0.0164758	0.0518203	0.00817678	0.0615984	0.0563828	0.0306949	0.00604163	0.00366959	0.0400121	0.0281335	0.00513655	0.0137234	0.00645145	0.00142925	0.0104573	0.00976484	0.00764889	0.00163619	0.0443128	0.0500817	0.0457089	0.0557492	0.0663907	0.0827816
118	POOL9A-128-5-1-1-1-2	EIAR	0.903016	0.00063683	0.0201865	0.0270037	0.0180586	0.111689	0.0352924	0.0273759	0.192574	0.0394088	0.0380357	0.0290595	0.0981385	0.20239	0.200703	0.0538565	0.0483749	0.0620836	0.0830942	0.0812203	0.00326294	0.0718233	0.0193303	0.021116	0.066472	0.152091	0.243509	0.251616	0.351704	0.0305696	0.0700449	0.0689292	0.0766183	0.0284536	0.021665	0.0230893	0.00751296	0.0244852	0.0231304	0.0173686	0.0395303	0.0637978	0.0850985	0.0194133	0.0475518	0.0522448	0.0959433
119	(SC(PHAM)-3/(CML205/SC22//CML202)-X)-4-B*3	EIAR	0.0686448	0.0067918	0.0480823	0.109139	0.13708	0.0296001	0.045095	0.0354763	0.0515003	0.0337569	0.0277184	0.0214784	0.109571	0.0267139	0.0202875	0.0283214	0.0817358	0.0191943	0.0127223	0.00725203	0.0138564	0.0813875	0.0227658	0.0246824	0.0131519	0.0229522	0.0688918	0.0630211	0.0307769	0.0300419	0.0195414	0.019393	0.0204867	0.0128088	0.0224655	0.017251	0.0278026	0.00235102	0.00861571	0.00148275	0.0207468	0.0502118	0.0579953	0.00892685	0.0199207	0.026582	0.0241367
120	SC715-15-3-1-1-1-1-#	EIAR	0.072441	0.0145638	0.15105	0.0149722	0.0850801	0.119181	0.0561788	0.0656682	0.0766956	0.0393083	0.060972	0.060904	0.347228	0.0265548	0.0638664	0.0288875	0.048441	0.00462411	0.0313352	0.0399959	0.0786625	0.156566	0.0668286	0.0470443	0.109616	0.0316224	0.0248007	0.0209905	0.00949209	0.0190076	0.0849246	0.102289	0.102714	0.0415884	0.0291871	0.0233454	0.034619	0.0195836	0.0244452	0.0262717	0.0184381	0.0392544	0.0833383	0.0122747	0.0315335	0.0737978	0.0838991
121	SZSYNA99-F2-133-2-3-1	CIMMYT	0.0129914	0.0121777	0.0130983	0.0169874	0.00487272	0.0857488	0.00898417	0.000286764	0.410976	0.244131	0.279433	0.240071	0.0320535	0.0411383	0.0264319	0.0275957	0.0325685	0.0139565	0.0221132	0.0420019	0.00888879	0.0354071	0.00024264	0.0145354	0.018694	0.0520428	0.0654231	0.0677108	0.0354683	0.0507021	0.0562116	0.0332158	0.0500924	0.0263625	0.00993169	0.0164346	0.0202433	0.000814362	0.0132487	0.0205449	0.0125138	0.0608634	0.053654	0.00718072	0.042884	0.0223525	0.0479853
122	SZSYNA99-F2-3-6-2-1-1-1-1	CIMMYT	0.0576963	0.0150609	0.041069	0.00742968	0.0105865	0.0529399	0.0209361	0.0113593	0.32831	0.231519	0.221681	0.219096	0.00635107	0.00485931	0.011679	0.0172367	0.0695883	0.00161743	0.00728039	0.00876732	0.00740709	0.0609867	0.0547924	0.0142421	0.00832283	0.0148549	0.0163204	0.0214711	0.0703421	0.054291	0.0471581	0.0652313	0.0573286	0.0249903	0.0180726	0.039179	0.00941755	0.0363006	0.0443548	0.0502054	0.0385791	0.0453666	0.0416751	0.0268806	0.0271097	0.0431916	0.0577131
123	SZSYNA99-F2-7-2-1-1-1-1	CIMMYT	0.0468163	0.0344312	0.0355623	0.000941626	0.0116672	0.0956831	0.0126851	0.0120763	0.762138	0.410355	0.352353	0.327231	0.0891071	0.0611127	0.00791846	0.0517227	0.0709123	0.0503248	0.0572231	0.0944326	0.0327749	0.0668958	0.010447	0.00102537	0.0355103	0.120387	0.0800025	0.0738256	0.0531866	0.0851741	0.0375926	0.0350071	0.0558757	0.0387499	0.0146846	0.0243691	0.00861349	0.0233717	0.038711	0.0509521	0.0342132	0.0497031	0.051428	0.0193207	0.0358391	0.0344549	0.0585479
124	SZSYNA99-F2-81-4-3-1	CIMMYT	0.0391159	0.026892	0.0365792	0.0137237	0.00464516	0.0871656	0.0125485	0.00890204	0.739846	0.392066	0.354876	0.327364	0.081516	0.0683389	0.00966931	0.0472675	0.0674113	0.0427744	0.0570715	0.0886508	0.0348617	0.0668572	0.00755227	0.00356121	0.0384675	0.1231	0.0855582	0.0770131	0.0558054	0.0851521	0.0421352	0.0361384	0.0593086	0.0470687	0.026368	0.0391766	0.0130901	0.0337245	0.0477208	0.0596737	0.0458769	0.0531746	0.0576142	0.018318	0.0365476	0.0340992	0.0480153
125	SZSYNA99-F2-133-2-1-1-1-#	CIMMYT	0.0247954	0.0464849	0.0519204	0.00695326	0.0426453	0.0536534	0.0928283	0.0945843	0.0139353	0.0323101	0.0296775	0.0220024	0.0209843	0.0195689	0.00726877	0.156949	0.00703971	0.00183882	0.00480329	0.00531327	0.00917698	0.00260311	0.0217397	0.048426	0.00986464	0.00267261	0.0335539	0.0305087	0.00953155	0.0667182	0.0413163	0.0531912	0.0484586	0.0258718	0.00344728	0.00591026	0.00756933	0.0104112	0.000301825	0.0150016	0.00670658	0.0166065	0.015822	0.00268593	0.0112787	0.0127739	0.00842285
126	SZSYNA99-F2-2-7-3-1-1-1	CIMMYT	0.0266162	0.0149673	0.014658	0.00497675	0.0055634	0.0479776	0.0264636	0.018528	0.272965	0.159496	0.105064	0.107908	0.0790494	0.0449212	0.0144854	0.020703	0.0326674	0.0233429	0.0419606	0.0488732	0.0218742	0.0709775	0.0146165	0.009139	0.0481735	0.0358721	0.0704026	0.0655113	0.0571414	0.0526476	0.0487801	0.0312824	0.0412732	0.0325959	0.0177356	0.0401352	0.0198135	0.0258089	0.0298419	0.0348549	0.0236994	0.0484204	0.0675685	0.00194727	0.0232316	0.0332834	0.00541448
127	SZSYNA99-F2-3-6-3-1-#	CIMMYT	0.0177144	0.00449085	0.0194355	0.0192763	0.00260131	0.0160554	0.00102544	0.0029353	0.177822	0.14481	0.099198	0.105668	0.0235115	0.0275698	0.0183614	0.0123183	0.0259192	0.0145447	0.0278771	0.0296012	0.00364874	0.0346314	0.0418101	0.0672645	0.0113162	0.0121026	0.0126683	0.0113739	0.0323993	0.0240422	0.0296594	0.0290202	0.0274436	0.00529705	0.00397851	0.00812706	0.00298547	0.00454436	0.0119699	0.0152631	0.00428186	0.0311039	0.0301362	0.00356301	0.00705599	0.0159233	0.0413882
128	SZSYNA99-F2-3-6-4-1-1-1-1-#	CIMMYT	0.0281691	0.013545	0.0399583	0.00936039	0.0118136	0.0148703	0.0145935	0.0130149	0.32774	0.242517	0.24315	0.240117	0.00448694	0.00597879	0.006114	0.00477286	0.0704626	0.0189834	0.0301181	0.0305633	0.00880143	0.0738053	0.0462738	0.00799393	0.00493436	0.0181005	0.0058894	0.0119873	0.0558838	0.0325705	0.0585665	0.0706478	0.0684809	0.0363786	0.0323599	0.0429888	0.00888556	0.0339098	0.0419313	0.0422634	0.0391149	0.0419742	0.0432241	0.0371618	0.0198463	0.029243	0.056224
129	TZMI102-#-#	IITA	0.0961127	0.00862423	0.0438548	0.0476148	0.0555003	0.663288	0.0333089	0.0520867	0.124898	0.0784143	0.0843599	0.0867638	0.264295	0.0377244	0.0722388	0.0615476	0.00598743	0.0353886	0.131392	0.133209	0.018693	0.0473824	0.0940657	0.0747948	0.0214175	0.0345551	0.0163542	0.0187547	0.02568	0.105366	0.118141	0.130447	0.105101	0.0730008	0.0590274	0.0521491	0.0637305	0.0518895	0.043288	0.0659245	0.0393829	0.0550419	0.0657789	0.0400336	0.0408805	0.0909208	0.144296
130	TZMI407-short-#-#	IITA	0.0672395	0.0634748	0.0453633	0.0558013	0.0391008	0.409785	0.0572133	0.051815	0.0657434	0.0533564	0.0600391	0.0612033	0.142011	0.0414408	0.0607756	0.0445128	0.0833462	0.00741495	0.0183883	0.0166375	0.0284216	0.105412	0.022962	0.00246206	0.0078202	0.0119281	0.0581447	0.0598483	0.0425004	0.073761	0.111389	0.114727	0.12008	0.0687956	0.0643128	0.0680161	0.0613721	0.0521866	0.0709243	0.0642302	0.0699409	0.0523121	0.0650907	0.0556716	0.0947603	0.11891	0.123255
131	TZMI717-#	IITA	0.0526372	0.064437	0.0201065	0.0050705	0.00107641	0.0401083	0.00341781	0.0304116	0.0479041	0.0265148	0.0352198	0.0355109	0.0132064	0.00405416	0.0433883	0.0272812	0.0302741	0.003233	0.00927976	0.0123787	0.000567169	0.014018	0.0119718	0.0193213	0.00917152	0.00596279	0.0541576	0.0495425	0.0302475	0.0194499	0.00186229	0.0425376	0.0485662	0.0108881	0.00320673	0.0471239	0.0176828	0.0483398	0.0651692	0.00775094	0.0959661	0.0713973	0.000692435	0.00991456	0.0412505	0.0219393	0.0145263
132	TZMI718-#	IITA	0.0350863	0.00378568	0.0322889	0.0543014	0.036964	0.248246	0.0110031	0.0103278	0.0436376	0.0213184	0.0324709	0.0278334	0.0012089	0.021365	0.00325838	0.00686482	0.0350405	0.0106905	0.0315875	0.0175881	0.0147059	0.0122317	0.00709889	0.00667464	0.0550625	0.00100832	0.0208535	0.0142901	0.0205077	0.0748389	0.0436542	0.0649331	0.0655059	0.025863	0.0161016	0.0268228	0.00896108	0.018078	0.0393628	0.0265379	0.0220655	0.0175387	0.0240421	0.0206681	0.0390512	0.0620534	0.0849463
133	TZMI719-#	IITA	0.122953	0.0267472	0.0603285	0.0719118	0.0577874	0.68798	0.00559089	0.00185994	0.109638	0.0755232	0.0855597	0.0836987	0.288903	0.0615674	0.0882862	0.012744	0.0189129	0.0505056	0.139273	0.138763	0.0195644	0.111562	0.0935974	0.0835049	0.0217963	0.0377686	0.0314421	0.034905	0.0374272	0.098824	0.138438	0.151166	0.13948	0.103388	0.0661159	0.0737067	0.0770284	0.0843244	0.0808	0.083794	0.070447	0.0802774	0.0833399	0.0508292	0.031378	0.11543	0.146722
134	TZMI723-#	IITA	0.0933354	0.015051	0.0532661	0.0813404	0.0495268	0.772962	0.0159479	0.0149156	0.121942	0.0720358	0.0879368	0.0909181	0.322854	0.0578164	0.0735997	0.0124313	0.0273086	0.05876	0.148718	0.149479	0.0496036	0.0904362	0.103288	0.0665046	0.00790256	0.0225979	0.0443652	0.0351987	0.0270405	0.213412	0.137195	0.148576	0.138633	0.108487	0.0436033	0.0844407	0.0562882	0.0987756	0.0925761	0.0928284	0.0803588	0.0856424	0.0802772	0.0765478	0.0659965	0.120314	0.143386
135	TZMI730-#	IITA	0.0152454	0.0152422	0.0201348	0.0139327	0.00594115	0.146205	0.0214316	0.0193833	0.00747027	0.0130539	0.0158282	0.0092037	0.0141871	0.00568682	0.0191997	0.0164014	0.0265438	0.0021228	0.0241481	0.0231124	0.00811998	0.00766641	0.00548323	0.0549834	0.000279758	0.0396174	0.0307768	0.0254243	0.010569	0.0548859	0.0550065	0.0617733	0.0713065	0.0407947	0.0148769	0.0320073	0.0084367	0.0208437	0.0303098	0.0218321	0.0241792	0.0289681	0.030902	0.0105459	0.0343064	0.0552032	0.0694364
136	TZMI733-#	IITA	0.0927145	0.0173634	0.0373969	0.0773426	0.0546368	0.791779	0.00243839	0.0162557	0.0983621	0.0508569	0.0493976	0.0626029	0.300213	0.0379809	0.0628019	0.0202253	0.029353	0.0638925	0.145264	0.146061	0.0234159	0.0361269	0.0638657	0.035323	0.0302356	0.0407067	0.0378363	0.0411797	0.0562644	0.0707446	0.130569	0.136464	0.126849	0.0932974	0.0646211	0.080746	0.074296	0.0852779	0.0791446	0.091467	0.078275	0.0641579	0.0808564	0.0626384	0.059626	0.11022	0.137195
137	TZMI740-#	IITA	0.0415383	0.0823981	0.00541787	0.00308374	0.0166465	0.35733	0.00386886	0.000713439	0.0554928	0.0456862	0.0552722	0.0479383	0.0221346	0.0225087	0.0188656	0.011966	0.0342025	0.020284	0.00596222	0.0102266	0.000767681	0.0242018	0.0222909	0.03441	0.000631195	0.010319	0.0376143	0.037878	0.024228	0.0613276	0.0762825	0.0790012	0.0727729	0.0437261	0.0287174	0.046239	0.0359387	0.0476619	0.0552624	0.038925	0.0322138	0.058152	0.0636144	0.0389045	0.0695965	0.0773037	0.101584
138	TZMI741-#-#	IITA	0.0393563	0.0443618	0.0294454	0.0344155	0.0135246	0.169471	0.0161039	0.0184057	0.0501617	0.0356199	0.0190095	0.0347467	0.0675632	0.0236939	0.0264216	0.0241361	0.0393566	0.0234957	0.0440386	0.042101	0.0186122	0.0645491	0.0174004	0.0102542	0.00878653	0.000718596	0.056111	0.0548826	0.0359718	0.0578161	0.0684088	0.0764863	0.0858748	0.0163594	0.0337639	0.0321677	0.0194513	0.0267133	0.0386779	0.0430046	0.0401866	0.0413537	0.0554247	0.0044816	0.0349048	0.0753778	0.0990495
139	TZMI742-#-#	IITA	0.0680702	0.0352128	0.00597645	0.00423933	0.00909692	0.154356	0.0272531	0.0335566	0.0362689	0.0169319	0.00833546	0.0210605	0.0400918	0.00649985	0.0542148	0.0333898	0.0647616	0.0302169	0.0417086	0.0373808	0.00212013	0.0394728	0.0111159	0.00817716	0.0126275	0.00315286	0.0650755	0.0621247	0.0588319	0.0858424	0.0871239	0.0988096	0.0810743	0.0273035	0.0358667	0.0213404	0.0256375	0.0103984	0.0264518	0.0219351	0.00841382	0.0569744	0.0542638	0.00673103	0.0322751	0.0752312	0.087516
140	TZMI744-#-#	IITA	0.0228962	0.0769796	0.0277152	0.00143604	0.0105428	0.198402	0.0171296	0.0155546	0.0527783	0.0370059	0.0394978	0.0393528	0.0305013	0.0132891	0.0126649	0.0127417	0.0435471	0.0276786	0.0538088	0.0630901	0.0352268	0.0569284	0.00105581	0.0500873	0.0290767	0.0335551	0.0457684	0.045852	0.0209584	0.0672925	0.0881395	0.0877279	0.0827968	0.0381581	0.0315037	0.027537	0.0200249	0.0252967	0.0271248	0.035013	0.0352597	0.018953	0.0261867	0.0136698	0.0514157	0.0805145	0.0938358
141	TZMI745-#	IITA	0.117537	0.0203132	0.0212242	0.0729762	0.0663233	0.819775	0.0155628	0.00495293	0.109397	0.0533469	0.0520377	0.0725748	0.288829	0.0529326	0.0591602	0.0183421	0.0314964	0.0645446	0.153456	0.156338	0.0154062	0.0251406	0.070582	0.0550848	0.0351061	0.0476071	0.05233	0.0586404	0.0175808	0.127242	0.133205	0.139143	0.119894	0.0855415	0.0500397	0.0649968	0.0518066	0.0750125	0.0656235	0.081234	0.0539785	0.0784755	0.0788953	0.0638839	0.0531539	0.107936	0.139894
142	TZMI746-#	IITA	0.0415321	0.0280966	0.0665031	0.0373483	0.0197349	0.297542	0.0262342	0.0150329	0.0618181	0.0649782	0.0488221	0.0548882	0.0979571	0.0322495	0.0293209	0.0149549	0.0569933	0.0470082	0.0595918	0.0754138	0.0277	0.141269	0.0238014	0.0135976	0.0751427	0.00442381	0.0205252	0.0176472	0.0436878	0.023464	0.0986368	0.105517	0.0970995	0.0587925	0.0321278	0.0273397	0.0393	0.0345944	0.038152	0.0387472	0.0404592	0.0573313	0.0727909	0.030274	0.0680249	0.0860824	0.112058
143	TZMI747-#-#	IITA	0.13426	0.00603022	0.0048054	0.0743663	0.0600144	0.635478	0.0204913	0.0108626	0.131105	0.0844031	0.0961021	0.0958226	0.277019	0.0696602	0.0768792	0.0139929	0.0283514	0.0583804	0.184402	0.182332	0.0314121	0.0231915	0.102112	0.0723235	0.0684755	0.0347514	0.0236125	0.0283151	0.0483083	0.0696338	0.129542	0.148342	0.124684	0.0991089	0.051009	0.0852637	0.0610873	0.0879919	0.0804898	0.0912707	0.0659456	0.0733878	0.0657389	0.0613582	0.0762839	0.108333	0.138587
144	TZMI748-#-#	IITA	0.0603344	0.0345479	0.0554829	0.00732212	0.0314968	0.0822664	0.0156414	0.0135096	0.0706799	0.052853	0.0747843	0.0669539	0.0544736	0.0101728	0.0278428	0.0289531	0.059383	0.0185198	0.0095459	0.0132274	0.0319418	0.101131	0.0511949	0.0273923	0.0860753	0.00818052	0.0483566	0.048134	0.019278	0.0257703	0.0676407	0.0975913	0.0770805	0.0365288	0.0062833	0.021653	0.00696819	0.0159037	0.0185272	0.00697697	0.0121379	0.00965239	0.0325443	0.00340155	0.0170253	0.0577306	0.0888979
145	TZMI750-#-#	IITA	0.0801208	0.0388694	0.0130509	0.0517824	0.0180555	0.2064	0.0176883	3.95616e-05	0.0682266	0.0661833	0.0534847	0.0549678	0.157022	0.0203163	0.0156069	0.0657028	0.0089046	0.075654	0.127472	0.142988	0.0208645	0.0176197	0.0527274	0.0306757	0.0752697	0.0143147	0.111457	0.121262	0.0239454	0.104779	0.0723332	0.073079	0.0768419	0.042781	0.00637312	0.0299825	0.0133816	0.0266836	0.0252646	0.0367467	0.0323635	0.0228813	0.0711279	0.0229937	0.0400796	0.0698358	0.0890625
146	TZMI751-#-#	IITA	0.0990187	0.00755124	0.00174671	0.0669463	0.0527737	0.559275	0.0214976	0.0138738	0.117303	0.0892837	0.0993748	0.0981133	0.24009	0.0539398	0.0787692	0.0175284	0.0214057	0.0731147	0.190023	0.187885	0.0196581	0.0190739	0.0876261	0.0627995	0.0585227	0.0304137	0.0518279	0.0551333	0.0308451	0.0883947	0.128117	0.144733	0.113683	0.0923471	0.0433493	0.0787598	0.0499955	0.07844	0.0682119	0.0785775	0.0545078	0.0596644	0.0505264	0.0574038	0.0805197	0.100346	0.125777
147	TZMI753-#-#	IITA	0.0417317	0.0154274	0.0440085	0.0230468	0.0418663	0.45642	0.00173733	0.00393263	0.0484087	0.0332507	0.0198961	0.0282076	0.0673409	0.0329265	0.0236232	0.000718207	0.000516342	0.00341758	0.0433739	0.0515205	0.00541057	0.0380585	0.0244893	0.004583	0.02059	0.0165053	0.0234023	0.0215731	0.0278038	0.0404899	0.0718873	0.0814552	0.0833974	0.0307319	0.0207889	0.0195574	0.0292993	0.0202257	0.0151467	0.0244054	0.0439682	0.0720619	0.060589	0.036027	0.0521296	0.0835773	0.102645
148	TZMI754-#-#	IITA	0.132595	0.00106635	0.00097668	0.0741131	0.0518391	0.634471	0.0206234	0.0113786	0.130849	0.0846549	0.101846	0.100391	0.260364	0.0687534	0.0766099	0.0162205	0.0300566	0.0599959	0.185137	0.182778	0.0286795	0.00354405	0.10423	0.0683739	0.0668475	0.0316809	0.0273194	0.0307759	0.046961	0.0647706	0.126245	0.145372	0.121301	0.0939426	0.0480742	0.0781097	0.0601708	0.0820391	0.0666369	0.0786706	0.0539242	0.0720726	0.0613006	0.0612203	0.0735478	0.111096	0.12791
149	TZMI755-#-#	IITA	0.125873	0.00857866	0.00673548	0.06954	0.0604774	0.688762	0.0186457	0.00791725	0.125128	0.0794756	0.0966464	0.0957684	0.262908	0.0665288	0.0696162	0.0195764	0.0354187	0.0735108	0.20043	0.195374	0.0209375	0.00963885	0.102861	0.0806851	0.064014	0.0389103	0.0326965	0.035152	0.0393593	0.0621716	0.132122	0.147523	0.12807	0.101491	0.0564508	0.0880945	0.0646045	0.093346	0.0801784	0.093248	0.0686905	0.0830492	0.0735514	0.0582203	0.0791962	0.118256	0.141906
150	TZMI759-#-#	IITA	0.0231308	0.0284282	0.00698714	0.0187359	0.0035994	0.0923706	0.00213128	0.00196036	0.0360863	0.0265118	0.0282464	0.0496394	0.00881743	0.0178388	0.00146148	0.0174689	0.00333222	0.0269106	0.0488236	0.0511069	0.0125985	0.0191321	0.00635159	0.0256474	0.0266855	0.0119089	0.0581723	0.0596378	0.00475067	0.0440935	0.0612275	0.0683023	0.0644875	0.00620126	0.0161948	0.0125067	0.000615535	0.0135204	0.00404912	0.000472295	0.0157909	0.0715119	0.0795226	0.00179483	0.0438086	0.0527067	0.0809135
151	TZMI760-#-#	IITA	0.122686	0.00266627	0.0138764	0.0766282	0.0620683	0.791246	0.0218898	0.0127911	0.121608	0.0587173	0.0371399	0.0704599	0.269691	0.0462592	0.0630973	0.00203587	0.0260618	0.0552463	0.145729	0.150309	0.0165564	0.0330806	0.080582	0.0323456	0.0406255	0.0438374	0.0421876	0.0495342	0.0433105	0.138834	0.140238	0.155158	0.139061	0.090686	0.0634057	0.0619413	0.0657058	0.062791	0.0602724	0.0747448	0.0477331	0.0872387	0.0939656	0.0467629	0.0688905	0.104463	0.145909
152	TZMI761-#-#	IITA	0.0348885	0.0482436	0.0273367	0.022926	0.00346685	0.166627	0.0365816	0.034323	0.0466617	0.0282323	0.0287073	0.0334112	0.0431338	0.00666734	0.0211526	0.0243976	0.0736615	0.026693	0.057299	0.0649078	0.0326379	0.101856	0.0117664	0.0445907	0.00877532	0.00111446	0.0415497	0.0425998	0.0155227	0.0820397	0.0928498	0.0853463	0.0847483	0.0542095	0.0360867	0.0291976	0.0253402	0.023587	0.0317464	0.0360721	0.0419839	0.0316025	0.0364345	0.0317919	0.0662211	0.0704423	0.0843349
153	TZMI763-#-#	IITA	0.0803734	0.000747117	0.02188	0.059454	0.0410694	0.646478	0.00249438	0.0164864	0.104943	0.0547923	0.0762995	0.0751126	0.296606	0.0493715	0.0514319	0.00860728	0.00543022	0.0602397	0.150877	0.155593	0.0200265	0.0359957	0.0716756	0.0780432	0.0469182	0.0432125	0.037651	0.0382902	0.0152404	0.0622792	0.118063	0.11581	0.1147	0.0844165	0.0439505	0.073648	0.0571446	0.0737361	0.0603922	0.0797806	0.0622079	0.0485408	0.0593088	0.0403664	0.0762752	0.103781	0.140052
154	TZMI764-#	IITA	0.0730938	0.050787	0.0303792	0.00539204	0.0098379	0.23089	0.0169803	0.016272	0.0585669	0.0431089	0.0614013	0.0531707	0.0948851	0.0132614	0.0468244	0.044973	0.0457479	0.00670144	0.0241302	0.0179215	0.0123282	0.0390164	0.0328866	0.0216215	0.0344412	0.00975087	0.0790425	0.0799637	0.0397147	0.0689597	0.0869395	0.0937753	0.0826547	0.0432026	0.0183563	0.0168584	0.0151316	0.0137995	0.0185082	0.009294	0.0326792	0.0633794	0.0776167	0.00576284	0.0360047	0.0862311	0.0881958
155	TZMI766-#-#	IITA	0.0427801	0.166244	0.044513	0.0252921	0.00952445	0.30261	0.00573474	0.00590397	0.0473759	0.03723	0.042199	0.0364089	0.00870976	0.0232353	0.00330233	0.0173778	0.0705881	0.00867115	0.00806425	0.00218566	0.00509022	0.0854395	0.0162452	0.0475958	0.0699953	0.0117994	0.0447646	0.0443253	0.00996556	0.0452988	0.0759479	0.096816	0.0966637	0.0471231	0.028144	0.0308392	0.0344162	0.0363403	0.0361433	0.0262935	0.0316804	0.0498033	0.0695096	0.0269743	0.0619778	0.0610606	0.0870119
156	X1264DW-1-2-1-1-1-1	EIAR	0.0427488	0.00711456	0.0399013	0.109127	0.0404491	0.00182783	0.00737755	0.00532762	0.0442343	0.00833894	0.0182261	0.0176966	0.0848794	0.00831289	0.0105135	0.0723694	0.0135428	0.00942356	0.0383788	0.0408726	0.0145808	0.00901276	0.00914067	0.00226842	0.0135526	0.00914992	0.00796076	0.0111841	0.0369441	0.0428417	0.0248516	0.0568854	0.035302	0.00969187	0.0101153	0.0372288	0.000765885	0.0275702	0.0267057	0.0357848	0.0237356	0.013123	0.0672152	0.0273656	0.00288313	0.0395373	0.0378224
157	Z97SYNGLSB-F2-188-2-1-3-B*8-#-#	CIMMYT	0.0109329	0.00162635	0.0147263	0.0269418	0.0199562	0.0932411	0.0250699	0.0154958	0.186075	0.0264005	0.0225281	0.0172275	0.022137	0.00184184	0.0134251	0.0321969	0.0770781	0.0315051	0.0184554	0.0194611	0.00869923	0.0953078	0.0132829	0.0253892	0.113417	0.263038	0.0475041	0.0432623	0.0154405	0.0709881	0.0736773	0.0723766	0.0659414	0.0410067	0.0194308	0.00685727	0.0132919	0.0126738	0.0133803	0.0115326	0.0288637	0.0177291	0.0476132	0.00892717	0.0375158	0.0429123	0.083824
158	(((CML142/144-7-B)-F2/144-7-B)-F2/144-7-B)-B-12-1-1-1-1	EIAR	0.0408277	0.0028458	0.00283956	0.0413659	0.0500249	0.0877792	0.019763	0.02028	0.0499984	0.0670357	0.067427	0.0687463	0.100545	0.0192132	0.0488813	0.0517791	0.0991832	0.0798531	0.095651	0.0945203	0.0145178	0.0971591	0.0187506	0.0488382	0.086878	0.0433757	0.0873995	0.0799491	0.0748954	0.0343281	0.0510426	0.0467184	0.0396049	0.032653	0.0471234	0.0478227	0.0374685	0.0554387	0.0584904	0.0593932	0.048696	0.0565059	0.032365	0.0104957	0.0706398	0.200935	0.168565
159	(((CML142/144-7-B)-F2/144-7-B)-F2/144-7-B)-B-25-1-1-1-#	EIAR	0.105234	0.0261754	0.0544424	0.0496562	0.058874	0.152789	0.0340413	0.0359648	0.101486	0.0929688	0.109609	0.102058	0.121878	0.0568724	0.0693455	0.0806478	0.111458	0.0987513	0.123165	0.123011	0.0124606	0.115653	0.0141269	0.072863	0.103772	0.0711591	0.12842	0.12527	0.116403	0.0371334	0.0584917	0.096811	0.0917595	0.0492848	0.0702939	0.0820548	0.0706954	0.091034	0.0990108	0.0969213	0.100786	0.00873554	0.0366891	0.0376723	0.0755715	0.360693	0.377578
160	(((CML142/144-7-B)-F2/144-7-B)-F2/144-7-B)-B-32-1-1-1-#	EIAR	0.102004	0.0254093	0.0776666	0.0695322	0.0727673	0.151424	0.0331441	0.0022653	0.0897084	0.119185	0.126816	0.118787	0.137512	0.0645915	0.0740164	0.0752742	0.114781	0.0960138	0.132573	0.135152	0.0151534	0.138607	0.0547284	0.0963746	0.113099	0.0814868	0.143898	0.139155	0.112356	0.0802962	0.181227	0.199407	0.17318	0.0611855	0.0561918	0.083748	0.0670223	0.0918282	0.0974117	0.0913392	0.0938049	0.139715	0.131745	0.0267144	0.0618721	0.408858	0.57087
161	((((CML159/(CML159/(MSR/G9)-C1-F2-205-1OSU23I-5-3-X-X-1-B-B)-F2-3SX)-8-1-B-B/CML509)-F2-1/(CML182/(CML182/CML395)-F2-3SX)-4-1-B)-3/CML520)-B*3-4-1-1-B-#	CIMMYT	0.0529838	0.0121287	0.126839	0.0563502	0.104203	0.0305645	0.0601876	0.0543828	0.0759756	0.0580038	0.0790942	0.069256	0.313034	0.0643103	0.0558595	0.0422333	0.182675	0.00850667	0.00881695	0.00317876	0.0861482	0.342954	0.0802149	0.0785092	0.25065	0.0597381	0.0552175	0.0657752	0.0174188	0.0495294	0.110767	0.11921	0.12005	0.0726624	0.0338299	0.0490436	0.0327271	0.0590043	0.0561697	0.0434983	0.0824342	0.0651243	0.0914305	0.0814082	0.098989	0.114133	0.119307
162	((((CML159/(CML159/(MSR/G9)-C1-F2-205-1OSU23I-5-3-X-X-1-B-B)-F2-3SX)-8-1-B-B/CML509)-F2-1/(CML182/(CML182/CML395)-F2-3SX)-4-1-B)-3/CML520)-B*3-4-1-2-B-#	CIMMYT	0.0112807	0.0489827	0.0343993	0.0308927	0.0187891	0.0829827	0.0634548	0.062931	0.00366357	0.0387164	0.0408021	0.0390178	0.0350537	0.00906623	0.0210261	0.0118241	0.0105493	0.02298	0.0317624	0.0268932	0.00451005	0.0213305	0.0224706	0.0123059	0.0257421	0.0573632	0.0376305	0.032559	0.000229615	0.0341995	0.0693139	0.0929016	0.0922966	0.0573744	0.0303979	0.046864	0.0186329	0.0460093	0.0527608	0.0452451	0.0313611	0.0627488	0.0742208	0.0200086	0.0443809	0.071213	0.0874142
163	((((CML159/(CML159/(MSR/G9)-C1-F2-205-1OSU23I-5-3-X-X-1-B-B)-F2-3SX)-8-1-B-B/CML509)-F2-1/(GQL5/(GQL5/(MSR/G9)-C1-F2-205-1OSU23I-5-3-X-X-1-B-B)-F2-4SX)-11-3-1-1-B*4)-12/CML518)-B-8-B-7-2-1-B-#	CIMMYT	0.00576189	0.0568261	0.0215944	0.0398875	0.0209834	0.0544233	0.0666158	0.064874	0.0205101	0.0453856	0.0571044	0.0558019	0.00761432	0.000737629	0.0398627	0.00678148	0.00309206	0.00036475	0.00585118	0.00280506	0.0101026	0.0185822	0.025273	0.01627	0.0241045	0.0655667	0.0507428	0.0465109	0.0136874	0.0427582	0.07902	0.0985249	0.0936241	0.068871	0.034915	0.042538	0.023768	0.0442057	0.0516117	0.0504436	0.0410675	0.0613188	0.0825848	0.0178487	0.0502614	0.0725663	0.094697
164	((((CML159/(CML159/(MSR/G9)-C1-F2-205-1OSU23I-5-3-X-X-1-B-B)-F2-3SX)-8-1-B-B/CML509)-F2-1/(GQL5/(GQL5/(MSR/G9)-C1-F2-205-1OSU23I-5-3-X-X-1-B-B)-F2-4SX)-11-3-1-1-B*4)-12/CML518)-B-8-B-7-2-3-B-#	CIMMYT	0.0496007	0.0136188	0.123805	0.0579175	0.0854193	0.0240307	0.0589707	0.0534862	0.0779107	0.0696842	0.0900686	0.0840334	0.316982	0.0622294	0.0518585	0.0431958	0.162722	0.0031771	0.0188953	0.0121999	0.0899502	0.347573	0.0833392	0.0710951	0.263318	0.062191	0.0403993	0.050569	0.0273127	0.0373751	0.120159	0.130255	0.131545	0.0790156	0.0278852	0.0487161	0.0252623	0.0547521	0.050947	0.0410811	0.080952	0.070573	0.0986553	0.0783604	0.0991235	0.114857	0.120874
165	((((CML159/(CML159/(MSR/G9)-C1-F2-205-1OSU23I-5-3-X-X-1-B-B)-F2-3SX)-8-1-B-B/CML509)-F2-1/(GQL5/(GQL5/(MSR/G9)-C1-F2-205-1OSU23I-5-3-X-X-1-B-B)-F2-4SX)-11-3-1-1-B*4)-12/CML518)-B-8-B-7-2-4-B-#	CIMMYT	0.0127711	0.0570416	0.0198158	0.0407052	0.0158235	0.0451549	0.0557857	0.0561511	0.0321095	0.0519701	0.0575889	0.0565008	0.00897337	0.000738287	0.0382508	0.00414588	0.0148213	0.00102372	0.0076779	0.00137646	0.00343597	0.0140341	0.0297732	0.024484	0.0348184	0.0707559	0.0541802	0.0475981	0.0153394	0.0351042	0.0805019	0.0979766	0.0981551	0.065856	0.0304068	0.0466013	0.0234549	0.0423295	0.0513784	0.0470888	0.0352487	0.0636326	0.0810605	0.0206441	0.0445492	0.0796832	0.0921498
166	((((CML159/(CML159/(MSR/G9)-C1-F2-205-1OSU23I-5-3-X-X-1-B-B)-F2-3SX)-8-1-B-B/CML509)-F2-3/CML511)-2/CML521)-B-1-B-5-2-1-B-#	CIMMYT	0.095652	0.0235999	2.85523e-05	0.044037	0.0313491	0.1357	0.0658107	0.0324052	0.0971318	0.101273	0.109917	0.0934053	0.0917816	0.0402965	0.0866152	0.298589	0.151539	0.146547	0.177656	0.165885	0.0243234	0.141454	0.0950664	0.0563483	0.197344	0.040288	0.308416	0.278238	0.176282	0.126488	0.141595	0.15459	0.127155	0.0639287	0.0174996	0.0480249	0.0229151	0.043702	0.0529775	0.0537164	0.0560646	0.0877223	0.077743	0.0451657	0.0770543	0.102064	0.13094
167	((((CML159/(CML159/(MSR/G9)-C1-F2-205-1OSU23I-5-3-X-X-1-B-B)-F2-3SX)-8-1-B-B/CML509)-F2-3/CML511)-2/CML521)-B-1-B-5-2-3-B-#	CIMMYT	0.0873487	0.0224357	0.000179824	0.0455711	0.0318531	0.140859	0.0648828	0.0300862	0.110355	0.116496	0.12035	0.104751	0.0814062	0.0384689	0.0804146	0.286591	0.145841	0.145579	0.178905	0.16291	0.0223745	0.12748	0.107542	0.0496888	0.198469	0.0378752	0.294138	0.269415	0.196989	0.109746	0.14144	0.155401	0.125347	0.0578014	0.0241479	0.0509344	0.0272151	0.0439908	0.051003	0.0532392	0.0638809	0.0851116	0.0773391	0.0514492	0.0842634	0.10333	0.133684
168	((WWO1408-1-1-2-B*4-#/(GQL5/(GQL5/(MSR/G9)-C1-F2-205-1OSU23I-5-3-X-X-1-B-B)-F2-4SX)-11-3-1-1-B*4)-1/WWO1408-1-1-2-B*4-#)-B-5-B-3-1-1-B-#	CIMMYT	0.0384613	0.000355155	0.0114531	0.0495078	0.0187078	0.0731573	0.000312479	0.00801674	0.0403493	0.0195977	0.0315911	0.0203602	0.0259549	0.0114199	0.0118054	0.0169647	0.00231791	0.0394642	0.0607211	0.0646868	0.0272095	0.010627	0.0181266	0.0279496	0.0237768	0.0109018	0.0714492	0.0650211	0.0399097	0.0661029	0.0545621	0.0649691	0.0490734	0.0112107	0.00894351	0.0030119	0.01272	0.00901794	0.00536204	0.00237248	0.0289276	0.0938955	0.0957274	0.038459	0.010481	0.0172959	0.0397559
169	((WWO1408-1-1-2-B*4-#/(GQL5/(GQL5/(MSR/G9)-C1-F2-205-1OSU23I-5-3-X-X-1-B-B)-F2-4SX)-11-3-1-1-B*4)-1/WWO1408-1-1-2-B*4-#)-B-5-B-3-1-2-B-#	CIMMYT	0.0349217	0.0083287	0.0130523	0.0421364	0.0220837	0.073006	0.00819307	0.00035047	0.0369319	0.0221107	0.0338417	0.02159	0.0397952	0.0135168	0.00889063	0.019783	0.00610916	0.0427251	0.061607	0.0657067	0.0196231	0.0206269	0.0195955	0.0289626	0.0188351	0.00515716	0.0760976	0.0671463	0.0427726	0.0633237	0.0627179	0.0730804	0.0568033	0.0124874	0.00593182	0.00771379	0.011723	0.00762604	0.000873713	0.00137797	0.0276252	0.0903091	0.0922917	0.0435765	0.0066413	0.0152212	0.0336003
170	((WWO1408-1-1-2-B*4-#/(GQL5/(GQL5/(MSR/G9)-C1-F2-205-1OSU23I-5-3-X-X-1-B-B)-F2-4SX)-11-3-1-1-B*4)-1/WWO1408-1-1-2-B*4-#)-B-5-B-3-1-3-B-#	CIMMYT	0.0405647	0.00849357	0.00775388	0.0493034	0.0209699	0.0723581	0.00179501	0.00808806	0.0353045	0.0268811	0.0414279	0.0272442	0.0366211	0.0119554	0.00618164	0.0142141	0.00136892	0.0368494	0.058194	0.0619006	0.0220431	0.0122682	0.0148562	0.0351298	0.0144656	0.0063927	0.0835562	0.074409	0.0438615	0.0766664	0.0561834	0.0672414	0.0501062	0.0160257	0.00878704	0.00180906	0.0118717	0.0129167	0.00853103	0.00784033	0.0284588	0.104146	0.0973039	0.0406748	0.00486176	0.013033	0.0383648
171	(CML142/144-7-B)-F2-2-2-1-2-1-1-#	EIAR	0.032685	0.0200112	0.0339525	0.0113672	0.0238471	0.0772838	0.029545	0.0286373	0.0354242	0.0527925	0.0433072	0.0390583	0.0891365	0.0250255	0.0211471	0.024448	0.0485538	0.0543273	0.0847449	0.0811948	0.0309473	0.0754536	0.00955722	0.0357994	0.0523508	0.0241427	0.064163	0.0608477	0.0573906	0.00786021	0.026853	0.0364063	0.0159803	0.0161887	0.0128648	0.0227999	0.0184076	0.030088	0.0330658	0.0285574	0.028829	0.00332932	0.0118701	0.0138673	0.0400684	0.0859424	0.1132
172	(CML142/144-7-B)-F2-2-2-2-2-1-1-#	EIAR	0.0209939	0.00742399	0.0303339	0.0290455	0.0379968	0.0770667	0.0363586	0.0315153	0.0522434	0.0522912	0.054498	0.0499321	0.0995475	0.0204627	0.0207111	0.0390046	0.0548347	0.069229	0.0939751	0.0930874	0.0321737	0.0823402	0.0241702	0.0347941	0.0736608	0.0536056	0.0768099	0.0730794	0.0451624	0.0273198	0.00562857	0.0240511	0.0240111	0.00426885	0.0251901	0.0178023	0.0252328	0.015438	0.0222478	0.020705	0.0061532	0.0598622	0.0582049	0.0062428	0.00688343	0.0389049	0.0466926
173	(CML142/144-7-B)-F2-9-1-1-1-1-1-#	EIAR	0.0445855	0.000379982	0.0390739	0.0638501	0.0706437	0.0936474	0.0594085	0.048839	0.0670765	0.0789776	0.0749582	0.070164	0.116828	0.0381509	0.0426875	0.0497516	0.0744239	0.0835068	0.108851	0.107008	0.0419203	0.0999889	0.0382507	0.0625641	0.0861217	0.0567928	0.0877528	0.0839633	0.0588692	0.014382	0.00541472	0.026376	0.0234649	0.0202262	0.0447643	0.0428157	0.0453347	0.0380779	0.0481978	0.0470148	0.033739	0.0409947	0.0213341	0.0188409	0.00221424	0.0258922	0.0981002
174	(CML142/144-7-B)-F2-9-2-1-1-1-1-#	EIAR	0.0766213	0.0477848	0.0535128	0.0581696	0.0616666	0.139049	0.0716659	0.0710125	0.0854426	0.100632	0.0921369	0.0782827	0.126782	0.0698833	0.0532866	0.0646218	0.086965	0.0930527	0.114243	0.119766	0.0176144	0.120213	0.0548974	0.0687943	0.100626	0.0717229	0.121689	0.122166	0.0700606	0.0270032	0.0329781	0.017263	0.00642047	0.05319	0.0579051	0.0556943	0.0596451	0.0528272	0.0606715	0.0539516	0.0726755	0.0323369	0.0286391	0.00944549	0.00640745	0.118319	0.214402
175	(CML142/144-7-B)-F2-9-2-1-2-2-1-#	EIAR	0.0556352	0.0191395	0.0343523	0.0302443	0.0478472	0.108934	0.037573	0.0428282	0.074172	0.0845878	0.0818886	0.0628863	0.105344	0.0519049	0.0201167	0.0461792	0.0796657	0.0867388	0.119412	0.115476	0.00853715	0.0986299	0.0393248	0.0567948	0.0929454	0.0425114	0.108058	0.105522	0.0545252	0.0625197	0.0229452	0.0178439	0.0147362	0.0250154	0.0453193	0.0437296	0.0534	0.0385963	0.0494362	0.0447458	0.0472773	0.0411742	0.0201846	0.0181708	0.0246167	0.0836543	0.10552
176	(CML142/144-7-B)-F2-9-1-1-2-1-1-#	EIAR	0.0387932	0.0146079	0.0257948	0.0441276	0.0471701	0.0973832	0.0643195	0.052453	0.0551453	0.075031	0.0710743	0.0613788	0.0985639	0.0340366	0.0311029	0.0369811	0.0560923	0.0695803	0.103967	0.0999345	0.0435258	0.0886129	0.0297644	0.0608737	0.0653087	0.0500639	0.0840385	0.0811419	0.0463517	0.0122025	0.0154302	0.00130159	0.0407646	0.0143815	0.0437314	0.0337892	0.0479417	0.0285143	0.0373746	0.0384189	0.0237639	0.0731888	0.0605949	0.0171024	0.00634945	0.00831919	0.0483764
177	(((CML142/124-B(113))-F2/124-B(113))-F2/124-B(113))-F2B-4-1-1-1-#	EIAR	0.0682918	0.0210137	0.0134729	0.0171887	0.0140506	0.0894334	0.0420539	0.0342009	0.0562934	0.0552983	0.0540065	0.059263	0.0902074	0.0389847	0.0466293	0.0282884	0.0656685	0.0710318	0.103625	0.0985882	0.00416072	0.0797386	0.0448712	0.0291206	0.0490629	0.0488937	0.0858439	0.0824473	0.0713509	0.058398	0.0814725	0.0883331	0.124519	0.0423854	0.0402866	0.0470967	0.0553586	0.0514828	0.0449528	0.0538049	0.0573331	0.0237824	0.052329	0.00808539	0.0417294	0.244457	0.219528
178	(CML144/KULENI)-F2-11-2-1-3-1-1-#	EIAR	0.00114941	0.0266797	0.0495401	0.0275069	0.031198	0.118712	0.00922821	0.00852302	0.0442899	0.0451562	0.0357109	0.0297454	0.1135	0.0361499	0.0254785	0.0366127	0.0294387	0.0515332	0.0801761	0.0807739	0.0405171	0.0930575	0.0451069	0.0492302	0.0766406	0.0367891	0.0589482	0.0567802	0.0439147	0.0586539	0.0614695	0.0672454	0.0855932	0.0370264	0.0213838	0.0341405	0.025247	0.0472162	0.0537109	0.0456504	0.0417878	0.0695879	0.0786654	0.0421224	0.00725698	0.0140175	0.0131519
179	(CML176/KULENI)-F2-4-3-1-1-1	EIAR	0.0193176	0.0236015	0.0454644	0.0208143	0.027093	0.104931	0.037607	0.0333691	0.0419844	0.0521261	0.0463617	0.0435617	0.0828059	0.0242444	0.00345104	0.0575175	0.0629108	0.0651097	0.0863905	0.0889372	0.00529891	0.0793378	0.00504463	0.0307314	0.0703551	0.00648665	0.0425518	0.0330901	0.0603296	0.0766961	0.0181762	0.0481661	0.047324	0.0193436	0.0147809	0.0283848	0.00872872	0.0276489	0.00743805	0.012567	0.0243971	0.0635456	0.0492084	0.00370531	0.0445517	0.0361963	0.0356335
180	(CML176/KULENI)-F2-3-1-1-2-1-1-1-#	EIAR	0.0160769	0.0022669	0.0362634	0.0217764	0.0295563	0.0921671	0.0235032	0.0268711	0.0566468	0.041997	0.0483037	0.0459038	0.110142	0.0197199	0.00141024	0.0398056	0.0537461	0.0439756	0.0660256	0.0624874	0.0337481	0.0833141	0.00444809	0.02958	0.0757611	0.0171222	0.0378266	0.0317709	0.0370202	0.0524886	0.0234267	0.0428539	0.0401887	0.0241871	0.0173569	0.0331881	0.00446962	0.0319648	0.0139154	0.0223503	0.0176913	0.0947885	0.0738404	0.00881317	0.0118436	0.0155815	0.0291682
181	(CML197-B/(CML502/CML539)-2-2-1-B*3)-F2-B-13-3-2-B-#	CIMMYT	0.228789	0.0396147	0.0685724	0.0622552	0.0624198	0.114096	0.0501863	0.0505888	0.0861546	0.100841	0.0944082	0.0900187	0.12046	0.0683064	0.0510195	0.10025	0.104904	0.0938271	0.0999151	0.111672	0.0722089	0.117817	0.0507228	0.0865204	0.12001	0.0550016	0.058897	0.0423417	0.0838221	0.0767424	0.35663	0.355394	0.332867	0.0935142	0.0625887	0.0889882	0.0618121	0.0869654	0.0947679	0.0904074	0.0838375	0.151261	0.180582	0.0504845	0.000128456	0.0413076	0.00527796
182	(CML197-B/(CML502/CML539)-2-2-1-B*3)-F2-B-49-1-1-B-#	CIMMYT	0.236632	0.0554164	0.0731758	0.0763399	0.0814055	0.107454	0.0670954	0.0612764	0.122929	0.127564	0.126346	0.125689	0.120509	0.0315343	0.065544	0.120854	0.110766	0.0796	0.102339	0.105884	0.0685585	0.109091	0.0957421	0.0897911	0.114113	0.0507039	0.0357793	0.0263981	0.041362	0.106661	0.251815	0.364293	0.40639	0.00606289	0.0908022	0.0963676	0.078575	0.104658	0.104569	0.0931249	0.111922	0.151671	0.257203	0.0832498	0.049342	0.0609809	0.0548422
183	(CML197-B/(CML144/(CML144/CML395)-F2-8SX)-1-2-3-2-B*5)-F2-B-46-1-1-B-#	CIMMYT	0.0719522	0.0421598	0.0624754	0.10238	0.0871779	0.0954936	0.0546339	0.062235	0.0925333	0.0995992	0.100916	0.0959186	0.100667	0.0445803	0.0737279	0.0765428	0.0700737	0.0398711	0.0274879	0.0457216	0.0394174	0.10358	0.0363567	0.0983804	0.0397455	0.0641973	0.0615655	0.0750804	0.0112803	0.0982596	0.14531	0.222016	0.200298	0.0312347	0.0677843	0.106923	0.0646258	0.107775	0.0969803	0.0962865	0.107448	0.0316613	0.0645561	0.0390458	0.0387296	0.0461557	0.0899178
184	(CML197-B/(CML144/(CML144/CML395)-F2-8SX)-1-2-3-2-B*5)-F2-B-46-1-3-B-#	CIMMYT	0.0459272	0.0278049	0.0205404	0.0496565	0.0136965	0.0543899	0.048019	0.0500249	0.0482887	0.0566163	0.0591177	0.043692	0.024717	0.0207818	0.0473684	0.00893946	0.0187214	0.0284542	0.0461032	0.0337191	0.0081351	0.0335518	0.0371448	0.00824213	0.017082	0.0240901	0.0648523	0.0684067	0.0954335	0.0807715	0.0950177	0.0888701	0.0812364	0.0540343	0.0430968	0.0541187	0.0552678	0.0509913	0.0518335	0.0588952	0.0583386	0.0166496	0.0134021	0.0216273	0.0600555	0.083546	0.105393
185	(CML197-B/(CML144/(CML144/CML395)-F2-8SX)-1-2-3-2-B*5)-F2-B-46-1-4-B-#	CIMMYT	0.0773544	0.0402041	0.0646694	0.103361	0.080469	0.0909201	0.0758931	0.077894	0.106549	0.101523	0.0991159	0.0954356	0.100664	0.0429349	0.0653192	0.0875728	0.0569479	0.0358411	0.0168563	0.0183653	0.0367479	0.0960427	0.0442281	0.0966868	0.0555048	0.0716243	0.066984	0.0843554	0.00484134	0.100453	0.109892	0.179033	0.124315	0.00516421	0.0723196	0.0999063	0.0704166	0.106438	0.100635	0.101942	0.102649	0.0174803	0.0495824	0.0414366	0.0452677	0.0410493	0.09786
186	(CML197-B/(CML144/(CML144/CML395)-F2-8SX)-1-2-3-2-B*5)-F2-B-46-2-2-B-#	CIMMYT	0.0854966	0.0406878	0.0711025	0.0990912	0.0774842	0.0901299	0.0830828	0.0816398	0.107632	0.0982562	0.114914	0.111734	0.0960452	0.0496537	0.0656968	0.0820234	0.0610719	0.0606451	0.0520821	0.0670276	0.0402558	0.106922	0.0169873	0.101099	0.00889152	0.0702077	0.0576508	0.0800866	0.0434546	0.0974035	0.108532	0.172025	0.0864431	0.026802	0.0678512	0.110534	0.0615849	0.117366	0.105902	0.104371	0.109596	0.0479193	0.0542729	0.0519854	0.0544084	0.0649812	0.0902587
187	GH-132-28-22-1-3-2-1-1	EIAR	0.0288257	0.0103088	0.0312077	0.00205321	0.0250041	0.0634975	0.0386147	0.0281738	0.00456783	0.0157003	0.0471907	0.0330781	0.0903558	0.0238837	0.00304093	0.0213253	0.0376461	0.0308597	0.0621785	0.0592575	0.0204889	0.0702689	0.0190032	0.0145794	0.0595943	0.0248322	0.0464535	0.0415717	0.00155113	0.0657287	0.039066	0.056353	0.0405233	0.00303558	0.00825211	0.00454351	0.0130974	1.41242e-05	0.00516976	0.00316276	0.0109001	0.0521574	0.0553686	0.0278935	0.0484431	0.0652737	0.0945459
188	GH-132-28-22-1-6-1-1-#	EIAR	0.0290129	0.00791019	0.0210136	0.012863	0.0113243	0.0667107	0.0376611	0.0292409	0.00712583	0.0284975	0.048152	0.0345303	0.0876805	0.0198212	0.0115441	0.00671979	0.0310184	0.0262536	0.057619	0.0599881	0.0175394	0.0602649	0.0220694	0.01741	0.0498299	0.0273018	0.047905	0.0448888	0.00140884	0.0715725	0.0408988	0.0648123	0.0428623	0.000877447	2.74066e-05	0.00870951	0.00723366	0.00654293	0.0151939	0.0104667	0.0159836	0.0486866	0.0463357	0.0210028	0.0500228	0.0633849	0.0920037
189	((CML389/CML176)-B-28-2-1-1-1-B*4/CML491)-1-B-3-B*3-3-B-B-#	CIMMYT	0.015307	0.00301911	0.0583888	0.0524884	0.0512151	0.110465	0.0674795	0.0647122	0.0215883	0.0540613	0.0509114	0.0477193	0.113145	0.0301323	0.00272266	0.0436486	0.0437876	0.0600586	0.0919017	0.0906827	0.0511363	0.0821975	0.0436812	0.0539488	0.070915	0.0357779	0.0561544	0.0533858	0.0164581	0.0710293	0.0702735	0.0782915	0.0841314	0.0554127	0.00732653	0.0354373	0.0064432	0.0274961	0.0118997	0.0108984	0.0283003	0.0920134	0.0838668	0.0475134	0.0848581	0.0866862	0.102342
190	((CML506/(CML205/CML176)-B-2-1-1-B)-F2-1/(CML144/(CML144/CML395)-F2-8SX)-1-2-3-2-B*4)-24-B-2-B*3-3-B-B-#	CIMMYT	0.0632988	0.0384917	0.0523663	0.109349	0.0788944	0.0872184	0.0719212	0.0715841	0.110058	0.102703	0.117658	0.111654	0.0843255	0.0472352	0.0622885	0.0910395	0.0451017	0.0404132	0.0337011	0.0206834	0.025411	0.0847989	0.0696466	0.100819	0.053309	0.0694414	0.0839096	0.0931689	0.000227905	0.105366	0.0561859	0.131684	0.101613	0.000677468	0.0709316	0.104262	0.0663344	0.107459	0.0955487	0.100538	0.116892	0.0411656	0.0644978	0.0434998	0.0473598	0.058053	0.108853
191	BK02-Z-311-28-F2-B-1	EIAR	0.0741689	0.0010778	0.0160053	0.0114884	0.00043366	0.051211	0.0182902	0.00514931	0.0552923	0.0258301	0.0378648	0.0246679	0.0893858	0.0254189	0.0331115	0.172496	0.024949	0.196891	0.240909	0.261878	0.0535988	0.0618281	0.0458179	0.0446736	0.0400537	0.0301333	0.250368	0.220069	0.182945	0.1122	0.0884133	0.0996971	0.0773253	0.0406408	0.0125267	0.0223107	0.0075743	0.0196517	0.0204561	0.0369921	0.0335933	0.138451	0.111358	0.0292676	0.0619637	0.0586689	0.0840692
192	BK02-Z-311-16-F2-B-2	EIAR	0.0445652	0.00795459	0.142533	0.00649947	0.0947512	0.0365892	0.0158263	0.0158394	0.048173	0.0458052	0.0567195	0.0512876	0.204001	0.0439194	0.0336633	0.0353378	0.143667	0.0150903	0.00810375	0.0267293	0.0820974	0.214619	0.0526161	0.039752	0.204292	0.0448378	0.0397657	0.0533573	0.0181466	0.0106127	0.0775849	0.0841997	0.0817436	0.0318643	0.0112244	0.00906585	0.0130203	0.00852862	0.0114096	0.00719071	0.0262804	0.0472594	0.0780277	0.0265621	0.0546864	0.0607787	0.0693146
193	BQ00RC3-#-55-1-2-1-1-1-1-#	EIAR	0.0127694	0.00697684	0.033146	0.016301	0.00257103	0.00763607	0.0222681	0.0218143	0.0384019	0.026944	0.0325258	0.0333091	0.0492691	0.0215793	0.0158212	0.0213506	0.00775598	0.00899153	0.0210951	0.0282823	0.0451186	0.0317606	0.0310785	0.00635516	0.0545473	0.00334413	0.00914787	0.000375113	0.0148349	0.0587672	0.0707396	0.0684912	0.0584139	0.0166896	0.0103574	0.00915576	0.0114456	0.0138934	0.0039707	0.00707495	0.00933708	0.0399853	0.0384734	0.0173088	0.0291548	0.0421358	0.056564
194	BQ00RC3-#-32-1-2-2-1-1-1-#	EIAR	0.011183	0.0285185	0.0225076	0.00327019	0.0138471	0.0815378	0.0161742	0.0213149	0.0368342	0.0499621	0.030835	0.0350922	0.060996	0.0242494	0.0170824	0.0209787	0.0267038	0.0392626	0.0682803	0.0748176	0.0287862	0.0476467	0.0361929	0.044904	0.0570525	0.0248133	0.0560836	0.0537341	0.0300036	0.0232671	0.0607654	0.0732709	0.0546844	0.000681108	0.00723383	0.0225633	0.00670821	0.021649	0.0162989	0.003481	0.00736928	0.0613476	0.07669	0.0200267	0.0293952	0.0588673	0.0744067
195	BQ00RC3-#-216-2-2-1-1-1-#	EIAR	0.0137468	0.0209317	0.0372694	0.00634081	0.0114839	0.0689979	0.0055376	0.00515078	0.0145741	0.0116321	0.0177003	0.0269204	0.0522757	0.0238392	0.000806497	0.0253481	0.0240571	0.0469774	0.0658041	0.0651898	0.0336254	0.0403805	0.0116555	0.0138868	0.0166075	0.0228895	0.0721858	0.067322	0.0503881	0.0718022	0.047137	0.045326	0.0328164	0.0109477	0.007169	0.0031416	0.00109446	0.00212967	0.0066847	0.00115957	0.0108632	0.08292	0.0800575	0.0154673	0.0139453	0.0286405	0.046004
196	BQ00RC3-#-216-2-2-2-1-1-#	EIAR	0.0178131	0.0263069	0.0293166	0.00802903	0.00491851	0.0677736	0.0016711	0.00181555	0.0111998	0.029722	0.00721531	0.00320263	0.0590284	0.0282295	0.00869228	0.015975	0.0474666	0.0539229	0.0711994	0.062564	0.035325	0.0588487	0.0203786	0.0451293	0.0141971	0.0242554	0.0745399	0.0686015	0.0466157	0.0692723	0.0426249	0.0449205	0.0317614	0.00956787	0.00261123	0.00470255	0.00904327	0.00699519	0.00629166	0.0114399	0.00466672	0.098232	0.0943465	0.0239899	0.026765	0.0257322	0.0505421
197	BQ00RC3-#-28-2-1-1-1-1-1-#	EIAR	0.0106444	0.0196129	0.0156728	0.015517	0.00260314	0.0523894	0.0172784	0.00860544	0.0181058	0.0190887	0.031185	0.032513	0.044231	0.00462852	0.0112227	0.0115369	0.0200222	0.00628583	0.0359935	0.0315077	0.0171891	0.0391673	0.00653163	0.00696331	0.0352836	0.00747428	0.037399	0.0341405	0.00446165	0.0561869	0.0322291	0.0368168	0.0217986	0.0225233	0.0194736	0.0216747	0.0244657	0.0131558	0.0279081	0.0365122	0.0328379	0.0571585	0.0532893	0.00493568	0.039544	0.0430902	0.06329
198	BQ00RC3-#-354-2-1-2-2-1-1-#	EIAR	0.00796667	0.019698	0.00230629	0.000838015	0.0194556	0.0507923	0.00249282	0.0134605	0.0495648	0.037326	0.0376408	0.0419996	0.0568643	0.00519076	0.00779321	0.00733552	0.0186748	0.00553988	0.0117316	0.00921425	0.00753536	0.0355939	0.00839445	0.00575973	0.0500687	0.0341807	0.0267715	0.0222769	0.00776879	0.0318825	0.0570183	0.0579555	0.0467776	0.0112049	0.0111596	0.00842556	0.0297544	0.00482956	0.00529255	0.013268	0.00146755	0.0456161	0.0592309	0.0137681	0.0142057	0.0401841	0.0669924
199	BQ00RC3-#-356-1-1-1-1-1	EIAR	0.0135637	0.00267878	0.00798174	0.0446222	0.0148453	0.0607502	0.0227717	0.00834653	0.0206781	0.014594	0.00526094	0.00887162	0.0763805	0.0100603	0.0365886	0.0147916	0.0508845	0.0364768	0.0442967	0.0402017	0.0210433	0.0585363	0.0118585	0.00419737	0.0295328	0.00385101	0.0406652	0.0297547	0.01092	0.060562	0.0328968	0.0340988	0.0413422	0.00188493	0.00316631	0.0182023	0.00122893	0.00644159	0.00219972	0.00260928	0.0250961	0.0596843	0.046261	0.00149303	0.0126682	0.0416521	0.0486611
200	BQ00RC3-#-356-1-1-1-2-1	EIAR	0.00732143	0.0117993	0.00621206	0.0441611	0.0148141	0.048077	0.0165875	0.0182493	0.0221979	0.0180091	0.0204725	0.0225947	0.0508709	0.00629566	0.019612	0.0203939	0.0317373	0.0176976	0.00697019	0.00723902	0.0143934	0.0451728	0.0100375	0.00908037	0.000765412	0.00148237	0.0362413	0.0279504	0.0141787	0.0413224	0.0428639	0.0314826	0.0372351	0.00378393	0.00909736	0.011248	0.00214568	0.00895051	0.00946672	0.00513423	0.00416155	0.0462849	0.0333759	0.0184607	0.0026457	0.0464497	0.0533308
201	BQ00RC3-#-356-1-1-2-1-1-1-#	EIAR	0.00233917	0.0127242	0.00309456	0.0299076	0.0153736	0.0521064	0.0227092	0.0220963	0.0277343	0.0209556	0.0122274	0.00863003	0.0456945	0.00332579	0.0132563	0.0191168	0.0394023	0.028081	0.033939	0.0272967	0.00982582	0.0496027	0.00709828	0.00585597	0.000616991	0.00346802	0.0511621	0.0460571	0.0129391	0.0410198	0.0313715	0.0330713	0.0448631	0.0114691	8.296e-05	0.00843292	0.00603254	0.00118417	0.0037148	0.00456897	0.0050805	0.0446211	0.0366203	0.00847863	0.00821679	0.0398773	0.0549959
202	BQ00RC3-#-181-2-1-1-1-1	EIAR	0.00337151	0.0117205	0.0202312	0.0234757	0.012516	0.0520032	0.00536951	0.0105548	0.00886063	0.0103866	0.0167951	0.0231659	0.0685368	0.00717023	0.0126728	0.00128279	0.00133231	0.033421	0.0502237	0.049574	0.0167569	0.0358762	0.0241653	0.00626869	0.0260403	0.00785142	0.0189561	0.0131425	0.0302488	0.0332684	0.046485	0.048281	0.0384864	0.00364053	0.00331006	0.0125493	0.00224144	0.00942877	0.0118585	0.00279614	0.00768152	0.0424923	0.042992	0.0128893	0.037179	0.0499166	0.0651409
203	P62-C5-FS93-5-6-1-3-B*3-7-B	CIMMYT	0.000450357	8.25945e-06	0.0194304	0.0106773	0.00943628	0.0653356	0.00214685	0.00350451	0.00301437	0.00863014	0.0159051	0.00525458	0.0694269	0.00429199	0.0139516	0.000656029	0.0156147	0.0327817	0.0555459	0.0573871	0.020786	0.0488643	0.0351901	0.0140538	0.0469475	0.00278229	0.0387769	0.0377525	0.0144728	0.0449528	0.0450376	0.0641568	0.0406525	0.00127212	0.0123897	0.00397996	0.00355786	0.00248837	0.00274918	0.00427163	0.00262541	0.063148	0.0541191	0.00491241	0.0141349	0.0416006	0.0622715
204	BQ00RC3-#-32-1-2-2-1-1-1	EIAR	0.0128876	0.0118466	0.0236548	0.00999788	0.00933833	0.0806498	0.0178732	0.0245967	0.0414869	0.0490078	0.0251779	0.0325162	0.0755368	0.0179435	0.00997122	0.033121	0.0172801	0.0280333	0.0485214	0.0562857	0.0210373	0.0447652	0.0221426	0.034043	0.0598847	0.0141194	0.0651412	0.0620492	0.0226913	0.0375997	0.0707782	0.0730126	0.0639166	0.0136626	0.0144393	0.0031546	0.0115862	0.00319313	0.00190425	0.0067111	0.0127529	0.0669498	0.0761826	0.0165701	0.0224954	0.0544601	0.0752075
205	(CML142/144-7-B)-F2-9-2-1-2-2-1-#	EIAR	0.01723	0.0167128	0.0452396	0.0506322	0.0561366	0.104887	0.0494839	0.0529511	0.0707631	0.0976001	0.0854155	0.0742662	0.102742	0.0456755	0.00777068	0.0664386	0.0769375	0.0943105	0.117256	0.119866	0.00615651	0.0977656	0.0505802	0.0640668	0.0923938	0.0579895	0.0910287	0.0920143	0.0423985	0.0445207	0.0247999	0.0110407	0.0132096	0.0376078	0.0440655	0.045221	0.0485459	0.0399997	0.0540127	0.0466915	0.0527908	0.0414609	0.0201187	0.0350227	0.031232	0.105965	0.0912415
206	P62-C5-FS93-5-6-1-3-B*3-7-B	CIMMYT	0.0131391	0.00309402	0.00666367	0.0220123	0.00738955	0.0541193	0.0244281	0.0202427	0.0221652	0.0107844	0.0251102	0.0145682	0.0572582	0.000590069	0.0196178	0.0257263	0.0156423	0.0355897	0.0452809	0.0525031	0.0135847	0.0342887	0.00544549	0.00862443	0.0464272	0.000953052	0.030962	0.0279961	0.00895615	0.0331732	0.0451211	0.0545712	0.0357788	0.011166	0.00589628	0.0033336	0.00806603	0.00134012	0.0112413	0.00196865	0.00666574	0.038277	0.0355937	0.00696454	0.0198355	0.0523522	0.0660161
207	P66-C1-FS144-3-1-1-B-B-1-B	CIMMYT	0.0411591	0.00625819	0.0110533	0.000809487	0.0125799	0.0525102	0.0165853	0.0256894	0.00778626	0.00494042	0.0108494	0.00932321	0.0727488	0.00895783	0.0434901	0.0172563	0.00944689	0.00846951	0.0340801	0.0343948	0.0102351	0.0126855	0.00244827	0.0209745	0.0279339	0.0179483	0.0381268	0.0236391	0.00126442	0.0569823	0.0384071	0.040133	0.0298777	0.00599653	0.0131358	0.000717384	0.0237818	0.000574232	0.00151622	0.000228447	0.00584985	0.0507898	0.0544511	0.00287171	0.0168432	0.0484267	0.0547181
208	(CML142/144-7-B)-F2-9-2-1-1-2-1-1-#	EIAR	0.0671097	0.0314198	0.0501058	0.0519516	0.0604034	0.132911	0.0606696	0.0659136	0.0713739	0.0932745	0.0886865	0.0748506	0.11976	0.0592066	0.0421305	0.0439465	0.0751346	0.0932572	0.123673	0.125936	0.0178836	0.115012	0.0553609	0.0648944	0.0910802	0.0665839	0.119998	0.115034	0.0702357	0.0254542	0.0446058	0.00260276	0.0151228	0.0509523	0.0570191	0.0536009	0.0582369	0.0558683	0.0652493	0.0553901	0.0723933	0.0478304	0.041445	0.0110832	0.00043704	0.131232	0.200838
209	(CML142/144-7-B)-F2-9-2-2-1-1-1-1-#	EIAR	0.0608705	0.0241456	0.0388923	0.0706403	0.0582325	0.122966	0.0550417	0.0622958	0.0813561	0.103142	0.0946679	0.0831769	0.123409	0.0492202	0.0533242	0.0565697	0.0756354	0.0945445	0.120904	0.120494	0.00247023	0.107796	0.0376006	0.0647356	0.0953763	0.0759563	0.0988351	0.0947616	0.0630773	0.00856404	0.0103353	0.00639423	0.000273055	0.0312736	0.0479886	0.0480941	0.0476066	0.0430992	0.0482551	0.0482337	0.0504784	0.0366808	0.0182185	0.0272742	0.0103384	0.13226	0.144231
210	(CML142/124-B(113))-F2-1-1-1-1-2-2-1-#	EIAR	0.0359761	0.00952467	0.0104001	0.00839965	0.0125094	0.062502	0.0211864	0.0155235	0.0149756	0.0143896	0.00394194	0.0130023	0.055376	0.0187925	0.0359962	0.00744644	0.0385165	0.0307958	0.0661842	0.0693433	0.0287753	0.0519814	0.00708193	0.0163102	0.0380711	0.00524215	0.070756	0.0633267	0.0368287	0.0594644	0.0485801	0.0415132	0.0322795	0.000203857	0.001878	0.0530006	0.0063696	0.0366331	0.0188821	0.0435356	0.0451583	0.0548727	0.061179	0.0274894	0.0560158	0.0212589	0.0124446
211	P62-C5-FS182-2-1-2-B-B-3-1-B	CIMMYT	0.0290989	0.0434693	0.0755163	0.073455	0.0713408	0.122121	0.0845367	0.0706861	0.083654	0.076059	0.0813698	0.0811275	0.147838	0.0578116	0.0163024	0.0771369	0.0669344	0.0794848	0.107789	0.118739	0.0564424	0.100404	0.0591827	0.0740948	0.0772332	0.0484074	0.0869578	0.0836461	0.0612815	0.107638	0.108375	0.095416	0.110112	0.0786064	0.0433956	0.0704953	0.0407669	0.0642769	0.0692624	0.0610443	0.0839279	0.135155	0.127813	0.0607261	0.0904106	0.122701	0.131639
212	(CML144/CML151)-F2-31-2-1-1-1	EIAR	0.0265515	0.0296744	0.053565	0.0291489	0.051059	0.0995797	0.0643497	0.0529124	0.0609875	0.0566092	0.062316	0.0601362	0.123466	0.0350857	0.0118784	0.0530949	0.0407173	0.0597711	0.0926777	0.105815	0.0445123	0.0668054	0.0496911	0.0506626	0.0648742	0.0353498	0.0594443	0.0580732	0.055274	0.0752712	0.0862787	0.0708439	0.0874513	0.0577699	0.0253521	0.0431399	0.0160149	0.0404124	0.0397709	0.0325746	0.0605271	0.0957166	0.0903932	0.0296259	0.0667915	0.0916466	0.107774
213	(CML144/CML159)-F2-19-1-1-2-2-#	EIAR	0.0291391	0.0303894	0.0591583	0.0325385	0.0444539	0.0956942	0.0419861	0.0378779	0.030766	0.0338962	0.0484922	0.0391628	0.112223	0.0363529	0.0290769	0.0387673	0.0650423	0.0740578	0.0891135	0.0883518	0.0528621	0.0872099	0.0488849	0.0571057	0.0537603	0.0231921	0.0683071	0.0678732	0.0562725	0.0874396	0.0732103	0.0866503	0.0677231	0.0268354	0.0260467	0.0386813	0.0241293	0.0428728	0.0326701	0.032568	0.0295803	0.0988298	0.0949209	0.0493293	0.0924613	0.102419	0.109744
214	(CML144/CML159)-F2-20-1-1-1-1-#	EIAR	0.0239483	0.0426336	0.0749392	0.0545507	0.0639587	0.102097	0.0667536	0.0615951	0.0711189	0.067627	0.0786618	0.070719	0.141517	0.0576129	0.0163464	0.0674627	0.056885	0.0746414	0.102048	0.114908	0.0509789	0.0959114	0.050328	0.0701009	0.0866299	0.042261	0.0740006	0.0723978	0.0646832	0.072474	0.109112	0.097697	0.101116	0.0647787	0.0525219	0.0645038	0.0466875	0.0638856	0.0658762	0.0599839	0.0821057	0.112626	0.110155	0.0615109	0.0959921	0.114453	0.13094
215	(CML144/CML159)-F2-20-1-1-1-2	EIAR	0.0217927	0.0395411	0.0719844	0.0524236	0.0607618	0.103659	0.070684	0.0657025	0.0664851	0.0676043	0.0724088	0.0659892	0.146343	0.0582791	0.0214037	0.0669583	0.0493468	0.076305	0.105275	0.118058	0.0480791	0.0916	0.050701	0.069667	0.0829075	0.0467952	0.0767947	0.0745162	0.059864	0.0723493	0.105858	0.0871892	0.100831	0.0706662	0.0505891	0.0660135	0.0428391	0.0645778	0.0675299	0.0598766	0.0815422	0.112257	0.10687	0.0609799	0.0913713	0.112752	0.128419
216	(CML144/KULENI)-F2-11-2-1-3-1-1-1-#	EIAR	0.00569723	0.0286755	0.0427109	0.0299435	0.0263788	0.105233	0.00920412	0.0143869	0.0478797	0.0396902	0.0385325	0.0336466	0.101415	0.0341973	0.0153961	0.0592725	0.0246533	0.0617839	0.0853116	0.0887351	0.0386228	0.0724796	0.0432905	0.0509907	0.0629044	0.029432	0.0618592	0.0611183	0.0504958	0.0570664	0.0478268	0.0788903	0.0924824	0.0409709	0.0236575	0.0296323	0.0220794	0.0373914	0.0427531	0.0400632	0.0442727	0.0779307	0.0927348	0.0456155	0.0170308	0.00845673	0.0113965
217	(CML144/144-7-B)-F2-4-2-1-1-1-1-1-#	EIAR	0.0882721	0.00392873	0.0613293	0.0531466	0.0482692	0.110332	0.0850085	0.0630045	0.0729975	0.0743658	0.0941958	0.0867562	0.113531	0.0724631	0.0469561	0.073878	0.0746347	0.0815585	0.111014	0.116279	0.0142201	0.090431	0.0313306	0.0686895	0.0957569	0.0661346	0.114712	0.113661	0.0912679	0.035782	0.00349455	0.044006	0.0406493	0.0683559	0.0359479	0.0685053	0.0484589	0.0732541	0.0777904	0.0794027	0.0877719	0.0158248	0.0116063	0.00339177	0.00680795	0.0813	0.148462
218	(CML144/KULENII)-F2-11-2-1-1-1-1-1-#	EIAR	0.0144315	0.0372432	0.0451717	0.00297963	0.0232944	0.113932	0.03524	0.0357615	0.0551897	0.0610387	0.0541557	0.0548558	0.106947	0.0312785	0.0321585	0.0432162	0.0340277	0.0678697	0.0923777	0.0919683	0.0455026	0.0777053	0.0239239	0.0522374	0.0819609	0.0328509	0.059842	0.0549562	0.0601404	0.0633071	0.0573687	0.077307	0.0631563	0.0523105	0.012126	0.0486965	0.015092	0.0492684	0.0549078	0.0575234	0.0374453	0.0800709	0.0758861	0.0332753	0.00148535	0.00178213	0.0245624
219	(CML144/KULENII)-F2-11-2-1-2-1-1-#	EIAR	0.0298511	0.0246402	0.0465962	0.00119657	0.0218894	0.0916639	0.03078	0.0321698	0.0368564	0.0408095	0.040906	0.036691	0.103043	0.0396398	0.0053911	0.0469359	0.0487982	0.0666478	0.0886533	0.0850753	0.050846	0.070552	0.0142631	0.0589237	0.0616898	0.0528072	0.0800157	0.0743552	0.0580878	0.0569892	0.050706	0.0764714	0.0775858	0.0218362	0.0268465	0.0339959	0.0312558	0.0368208	0.0383726	0.0389729	0.0303579	0.0905754	0.0989094	0.0104467	0.0109235	0.0136985	0.00711234
220	(CML144/KULENII)-F2-11-2-1-3-1-1-#	EIAR	0.0127646	0.0220777	0.05074	0.0342308	0.0268216	0.103432	0.0167894	0.0118864	0.0499588	0.0466822	0.0419694	0.0377087	0.110405	0.0252772	0.0237353	0.0289098	0.02683	0.0559626	0.083668	0.0880201	0.0447426	0.0827389	0.0390721	0.0539817	0.0724702	0.039955	0.0689882	0.0655876	0.0582195	0.0708424	0.0570874	0.0775137	0.0904039	0.0410795	0.0168548	0.0289202	0.0192183	0.0383031	0.0474941	0.0325847	0.0357897	0.0902145	0.0991501	0.0493405	0.0114358	0.00336154	0.00626513
221	(CML176/KULENII)-F2-3-1-1-2-1-1	EIAR	0.0136316	0.000404038	0.0380559	0.0139235	0.0264608	0.0932368	0.0348074	0.0484357	0.0567239	0.0405539	0.0373046	0.0366508	0.116916	0.0186495	0.00437355	0.0410688	0.0606336	0.0546584	0.0826081	0.0865128	0.0261227	0.0868677	0.00299292	0.0292848	0.0827538	0.0162508	0.0422676	0.0371576	0.0465639	0.0477028	0.0231439	0.0421128	0.0545896	0.0346912	0.0176301	0.0385458	0.00253327	0.042397	0.0184292	0.0204412	0.0229905	0.0956104	0.0795234	0.00900443	0.00433344	0.0067549	0.0183533
222	(CML176/KULENI)-F2-4-3-1-1-1-#	EIAR	0.0149642	0.028221	0.0474836	0.0226642	0.0252207	0.104211	0.0263757	0.0244387	0.0472328	0.0499685	0.0464246	0.0425224	0.0918843	0.0266085	0.0169854	0.0627784	0.0670185	0.0736803	0.0991273	0.101844	0.00785161	0.0885861	0.0170185	0.0264114	0.0825687	0.0180205	0.050705	0.0417576	0.0527546	0.0758575	0.0121859	0.0379791	0.0497227	0.0186181	0.0183418	0.0300864	0.0080934	0.0308701	0.00779585	0.0129112	0.0187501	0.0618293	0.0517106	0.0121346	0.0471558	0.0357351	0.0247065
223	(6207QB/6207QA)-1-4-#-2-2-B	CIMMYT	0.0181765	0.0303034	0.0628482	0.0712993	0.0681422	0.109427	0.0766698	0.0627738	0.0830889	0.0832291	0.0789138	0.0796732	0.139787	0.0542384	0.0182929	0.0758437	0.0484385	0.0721177	0.103404	0.111265	0.05614	0.0755117	0.0401712	0.0801793	0.073127	0.0586761	0.0821544	0.0770395	0.0510791	0.0963754	0.109026	0.0926874	0.103685	0.0893902	0.0439992	0.0774132	0.0435831	0.0711203	0.0782789	0.0719101	0.078964	0.111561	0.110469	0.0485981	0.0896669	0.111945	0.13087
224	(CML389/CML176)-B-29-2-2-1-B	CIMMYT	0.028118	0.00530763	0.0510724	0.0417448	0.0352892	0.0931535	0.0409145	0.0398938	0.203615	0.024338	0.0179725	0.00915588	0.10106	0.0051383	0.0166677	0.003645	0.060489	0.0351558	0.0520456	0.0561039	0.0271834	0.0903309	0.00497191	0.0221913	0.0606887	0.142234	0.0289288	0.0336595	0.0193141	0.0706047	0.0613861	0.0717919	0.0927635	0.0509245	0.00690004	0.0366167	0.0117819	0.0254568	0.021515	0.00326666	0.0318598	0.0684882	0.0718457	0.0384506	0.0676915	0.079816	0.092892
225	Obatanpa-5-4-1-2-1-1	EIAR	0.00483144	0.00321598	0.0156912	0.0143032	0.00153606	0.0578286	0.0143482	0.00482224	0.0208814	0.00605567	0.00520839	0.00833246	0.0638542	0.0112702	0.0170323	0.0256837	0.00532348	0.0238503	0.0445123	0.0433212	0.00347064	0.0354062	0.00513989	0.00508729	0.0493783	0.00706511	0.0457402	0.0424571	0.0275292	0.065367	0.052945	0.0408916	0.0472249	0.0027447	0.00321271	0.000608047	0.00338507	0.00187265	0.00191981	0.00582319	0.00673646	0.0604717	0.0600546	0.0119852	0.0143466	0.0503346	0.0542021
226	Obatanpa-180-2-1-1-2-2-1-#	EIAR	0.00588426	0.00435635	0.0135356	0.0106047	0.00507752	0.0455528	0.0181521	0.0118131	0.000436022	0.00507176	0.0128357	0.0106541	0.064017	0.000821145	0.0139096	0.00121158	0.0103557	0.0197776	0.0444034	0.0474173	0.0233859	0.0210056	0.0117541	0.0151495	0.0179624	0.0133394	0.0158748	0.0137272	0.0142903	0.045156	0.0455695	0.0353366	0.0361552	0.00575547	0.00772558	0.00920048	0.00860782	0.00375602	0.00431008	0.0158644	0.00148084	0.0635331	0.042071	0.00797199	0.0227649	0.0558147	0.065493
227	Obatanpa-200-1-1-1-1	EIAR	0.0495238	0.0251653	0.0060288	0.0326811	0.00235099	0.0371924	0.00652989	0.00863678	0.0143053	0.0322117	0.0261352	0.0100613	0.0527474	0.00395677	0.0341346	0.000972834	0.0134503	0.000876151	0.021513	0.0196208	0.00952807	0.0277005	0.00241408	0.00151707	0.00978088	0.014542	0.0421661	0.0398554	0.0121807	0.0259928	0.0462356	0.0418395	0.0432583	0.0101811	0.00868247	0.00823773	0.0152066	0.00999985	0.00756907	0.0124298	0.00566005	0.0487053	0.0456128	0.000376881	0.0383954	0.0449587	0.0514966
228	Obatanpa-200-1-1-2-1-1-#	EIAR	0.0369119	0.0118956	0.00875104	0.0410695	0.00483077	0.0462016	0.000997809	0.0100472	0.0251489	0.0191182	0.0309061	0.0221306	0.0411253	0.00126614	0.0385521	0.00167097	0.0337709	0.00122759	0.0257188	0.0224552	0.00459407	0.0167948	0.0191504	0.0102494	0.0076489	0.0042105	0.0342584	0.0366988	0.0134719	0.0320083	0.0412586	0.0366535	0.0531962	0.0013439	0.0228424	0.00617116	0.0234452	0.00796915	0.000631516	0.00146317	0.000381509	0.0445466	0.0546543	0.00557871	0.0331454	0.0500059	0.061411
229	Obatanpa-204-3-2-2-1	EIAR	0.022715	0.00227343	0.0158674	0.017688	0.00533221	0.0487905	0.0124521	0.00918014	0.0167252	0.00728892	0.00849638	0.0101696	0.0499078	0.00689552	0.015499	0.0158407	0.024963	0.00135748	0.0252512	0.0256556	0.00976272	0.0141006	0.00333184	0.00997491	0.0116337	0.0114968	0.017985	0.0219141	0.0166357	0.0217353	0.0491971	0.0600205	0.0537598	0.0207807	0.019384	0.0065422	0.0307839	0.00098862	0.00777462	0.00578468	0.00572306	0.039165	0.0440488	0.00731843	0.0412881	0.059801	0.0652912
230	Obatanpa-244-2-1-1-1-1	EIAR	0.00649801	0.0158544	0.0114695	0.0325753	0.00821491	0.0379032	0.00861774	0.00905343	0.00743611	0.00111714	0.00864475	0.00463667	0.0430415	0.0142984	0.00944207	0.00826696	0.00374557	0.0095064	0.0402886	0.0409961	0.0100117	0.00242159	0.00492295	0.020713	0.02514	0.0211321	0.029248	0.0231305	0.0152654	0.0359314	0.0325257	0.0459622	0.0431968	0.00270124	0.00907013	0.00339974	0.0113095	0.0040547	0.0124146	0.00966724	0.00362627	0.0413162	0.0408653	0.00415296	0.0233481	0.0329783	0.0531414
231	Obatanpa-294-1-3-2-1-1-#	EIAR	0.0433707	0.00833463	0.0111342	0.0106335	0.00272111	0.0469375	0.000138346	0.00159566	0.00214057	0.011173	0.0176592	0.00640097	0.0642865	0.00645466	0.040609	0.00174388	0.00295788	0.0119521	0.028871	0.0289701	0.0125154	0.0280669	0.0152664	0.00646373	0.0339664	0.0350621	0.0461308	0.041015	0.00168559	0.0328896	0.0320953	0.0365972	0.0496216	0.010281	0.00876641	0.00951547	0.0117649	0.0103778	0.00554149	0.00296291	0.00573147	0.0474079	0.0460504	0.0100495	0.0244769	0.0478161	0.0701978
232	Obatanpa-301-4-3-1-1	EIAR	0.031151	0.0183586	8.66498e-05	0.00416598	0.0146551	0.0283488	0.0219924	0.0228562	0.0134455	0.0184986	0.0243071	0.0186784	0.0327874	0.00649707	0.0303629	0.0194752	0.0104235	0.0111995	0.00302835	0.00226802	0.00957491	0.0272964	0.0100065	0.00347262	0.0449811	0.0109538	0.0182931	0.0163661	0.0106976	0.025906	0.0351486	0.0372738	0.0445069	0.00968002	0.0163086	0.00240575	0.00749135	0.00489038	0.00196205	0.00480286	0.0204471	0.0465269	0.0425764	0.00543997	0.0485297	0.0553073	0.0730268
233	Obatanpa-304-2-1-1-1-1-#	EIAR	0.00921783	0.00926075	0.0010888	0.0239269	0.00329968	0.0194934	0.0135144	0.0102713	0.0159456	0.0139841	0.0223132	0.0162327	0.0367232	0.00136725	0.00870031	0.010259	0.00720997	0.00225812	0.0133705	0.0142429	0.0107212	0.0331951	0.0185616	0.0148639	0.0249924	0.0414168	0.0458383	0.0446848	0.00889247	0.0380581	0.0366034	0.0467196	0.0386535	0.00430007	0.00364481	0.00489691	0.0047456	0.0048127	0.00144623	0.0102395	0.0134219	0.0378227	0.0433682	0.0183562	0.011362	0.0467632	0.0688404
234	Obatanpa-304-2-1-2-1-1	EIAR	0.00404669	0.00983528	0.00180059	0.0195139	0.00140558	0.0299058	0.00563234	0.0101967	0.0135498	0.0150476	0.0276815	0.0213607	0.0562793	0.00174908	0.00362869	0.021091	0.00787872	0.00361572	0.0243788	0.0289833	0.0056421	0.0324016	0.00861807	0.00936479	0.0347316	0.0392484	0.0495867	0.0435296	0.0131071	0.0510192	0.0343993	0.0415051	0.0319255	0.00602219	0.00861699	0.00157069	0.00736139	0.00396765	0.00128191	0.00592713	0.0109862	0.0439196	0.0459152	0.0123954	0.0165147	0.0532741	0.0802784
235	Obatanpa-4-2-1-2-1-#	EIAR	0.0143189	0.00421979	0.01811	0.00717829	0.000902077	0.0399624	0.00192768	0.0060361	0.00459955	0.00245859	0.00140885	0.000769095	0.0568673	0.0147172	0.00641864	0.00156185	0.00193881	0.0288015	0.0483117	0.0470051	0.0172359	0.039118	0.00947228	0.0288922	0.0372664	0.00492318	0.0419313	0.0385808	0.0259179	0.0495348	0.031587	0.0444948	0.0393847	0.00608323	0.0164927	0.00153553	0.02527	0.00516281	0.00198641	0.0153836	0.0145572	0.0613077	0.0626271	0.00795111	0.0241608	0.0483263	0.0513817
236	Obatanpa-47-3-1-1-1-1-#	EIAR	0.033435	0.03612	0.00698635	0.0234182	0.00300624	0.0562051	0.013953	0.0137835	0.0122231	0.00228664	0.0234303	0.0192937	0.0515602	0.0155067	0.0183248	0.00750333	0.0034611	0.0092344	0.0278352	0.0276975	0.0219777	0.0227392	0.00509833	0.0022675	0.0309399	0.0303065	0.0326377	0.0298881	0.0168374	0.0352174	0.051007	0.05048	0.0521158	0.00142712	0.00654156	0.00388825	0.0282317	0.00247235	0.0226546	0.00401451	0.00405404	0.046386	0.0495982	0.00264338	0.0174047	0.0531208	0.0649563
237	Obatanpa-5-4-1-1-1-#	EIAR	0.0042349	0.00196031	0.0088977	0.0129285	0.00411046	0.0556328	0.011855	0.00668094	0.00632084	0.00745471	0.0136509	0.00404182	0.0443289	0.00940376	0.008648	0.0139793	0.0117411	0.00906969	0.0366023	0.0309278	4.26359e-06	0.0288875	0.000648522	0.012959	0.0432786	0.0197432	0.041848	0.0426014	0.0257647	0.0395072	0.0562309	0.0396391	0.0564618	0.0220758	0.00299038	0.00472727	0.000545529	2.05359e-05	0.00827693	0.0115387	0.00241068	0.0450223	0.0538602	0.010929	0.0222298	0.050769	0.0598722
238	UYO11-3-2-1-B	CIMMYT	0.0600052	0.0040935	0.0114641	0.126834	0.0622669	0.066448	0.00924691	0.000557492	0.03437	0.0617428	0.0483388	0.0935038	0.0426458	0.0197659	0.000860851	0.061054	0.0259599	0.0226768	0.0406947	0.0383131	0.0148832	0.061688	0.11065	0.244495	0.0407676	0.0053709	0.0394747	0.038329	0.0734863	0.0462284	0.0289138	0.0382968	0.0273526	0.0268354	0.0309418	0.0292615	0.0287027	0.0411055	0.0448868	0.0347259	0.0135222	0.0235943	0.0359136	0.0468045	0.000673484	0.00132945	0.0324696
239	ObatanpaSR-278-B*4-4-B-B-#	EIAR	0.00963493	0.0145157	0.00759955	0.0247947	0.00974354	0.0062778	0.00903226	0.00473837	0.00837307	0.00551856	0.00558908	0.00112374	0.0480025	0.00827061	0.00237686	0.00372697	0.00945836	0.0107043	0.0281087	0.03311	0.000952773	0.0175118	0.0200348	0.0145554	0.0166486	0.0339095	0.0200471	0.0270922	0.0129696	0.0216568	0.0410735	0.042857	0.035047	0.0120177	0.00835777	0.0104105	0.00729437	0.0144338	0.011573	0.00906212	0.0115605	0.0426443	0.0429422	0.0022864	0.0378008	0.0446921	0.0599309
240	Obtanpa-14-6-1-1-1-1-#	EIAR	0.0111205	0.010089	0.00857899	0.0321892	0.00319039	0.0493455	0.000223614	0.00420438	0.0133327	0.00274581	0.0286454	0.0179276	0.0494883	0.000644721	0.00823844	0.00722735	0.0221226	0.0208807	0.0474581	0.0420189	0.0139439	0.0427748	0.00460216	0.00300083	0.049526	0.00224995	0.0343454	0.0329878	0.00937157	0.028546	0.0570638	0.0468091	0.036614	0.0126949	0.0131972	0.0147918	0.00673841	0.0096089	0.00926052	0.0228793	0.00536518	0.0456491	0.0487762	0.0234399	0.0438544	0.0455388	0.0616351
241	P62QTLWF-236-1-2-1-1-#	CIMMYT	0.0712617	0.0198882	0.0201276	0.00290646	0.00985418	0.0514961	0.00433989	0.0110506	0.00920923	0.0170532	0.00306652	0.00207849	0.071999	0.00907493	0.0576257	0.0166317	0.0142561	0.00884716	0.0306498	0.0364248	0.0142708	0.0280737	0.0165564	0.00550468	0.0508251	0.003615	0.0247507	0.0254399	0.016491	0.0430327	0.0479776	0.0558135	0.0524987	0.00409754	0.00618089	0.00153983	0.011188	0.0029425	0.00955989	0.00710256	0.00460754	0.0599625	0.057858	0.0207137	0.0250765	0.0584514	0.0658925
242	G15QPFS-693-B-2-B-#-B*3-#	CIMMYT	0.0163119	0.020995	0.00777	0.00339593	0.00642288	0.0426272	0.00540219	0.00533234	0.00931415	0.0145075	0.00122454	0.00897621	0.0455019	0.0123282	0.00850682	0.00885598	0.00172206	0.0140117	0.0483171	0.0539252	0.00542292	0.0276029	0.00887682	0.0141793	0.0310734	0.00434629	0.0583495	0.0502177	0.0168202	0.0407772	0.0449606	0.0466759	0.0444835	0.0175136	0.00252365	0.00783491	0.00798938	0.00632758	0.00405175	0.00998282	0.00138033	0.0545383	0.0540276	0.011886	0.0103234	0.0310543	0.0464108
243	G15QPMFS462-B-4-B*6	CIMMYT	0.00737274	0.0192701	0.011339	0.0304563	0.0148243	0.0493135	0.00442838	0.00208803	0.0223415	0.00529845	0.0184683	0.02301	0.0493192	0.0152538	0.0263111	0.00539943	0.0113958	0.000929923	0.0226819	0.028322	0.00474798	0.0165997	0.00975386	0.00138365	0.0307528	0.00321395	0.0450489	0.0400975	0.0308218	0.0496092	0.0446154	0.0310718	0.026307	0.000203184	0.00365714	0.00163178	0.00502202	0.00519501	0.000934419	0.00317776	0.00269178	0.040757	0.0340669	0.0153596	0.0178649	0.0378252	0.0368779
244	G15QPMFS538-B-3-B*6-#	CIMMYT	0.0797874	0.00553441	0.0220338	0.0249935	0.00608933	0.0302921	0.0212386	0.0123677	0.015656	0.0154683	0.02404	0.0193468	0.054112	0.00457791	0.0663995	0.0105289	0.000350539	0.0237168	0.0348939	0.0413959	0.00673694	0.0221122	0.00331253	0.000510533	0.0248517	0.00463039	0.0340399	0.0248657	0.0161088	0.045267	0.0532324	0.0448428	0.0477859	0.0215199	0.0114032	0.00383125	0.012745	0.00786845	0.0164489	0.0140515	0.00420511	0.0640523	0.0566233	0.00766547	0.0270589	0.0679048	0.0611691
245	G15QPMFS788-B-4-B*6-#	CIMMYT	0.0244987	0.0049988	0.0102444	0.00748536	0.00478954	0.0417685	0.0112429	0.00829936	0.00249416	0.0222925	0.0140872	0.00302503	0.036795	0.00943266	0.0239003	0.0118918	0.0167235	0.01502	0.0131204	0.0240843	0.00111978	0.00305289	0.00508266	0.0036564	0.0271683	0.0251386	0.0312122	0.0214923	0.0127064	0.0370823	0.04902	0.0555553	0.0494787	0.0144946	0.0157007	0.00440757	0.0163101	0.00204868	0.0142177	0.00453246	2.25624e-05	0.0470212	0.0443354	0.000267026	0.0333785	0.0494612	0.0443869
246	SC-715-121-1-3	EIAR	0.0681651	0.0441372	0.140321	0.0120286	0.0933392	0.0958176	0.0286137	0.0380654	0.0633611	0.0348093	0.060721	0.0606462	0.376443	0.0262499	0.0348219	0.0655272	0.0887598	0.00889018	0.0258101	0.0333599	0.0969084	0.268835	0.0381587	0.0300046	0.183252	0.0411435	0.000470005	0.0103733	0.0243626	0.075884	0.093771	0.108816	0.0871659	0.0476397	0.0175952	0.0168019	0.0285283	0.0260757	0.0203888	0.00985997	0.0345018	0.0207851	0.0536986	0.0396603	0.0570538	0.0589851	0.0729408
247	SC-715-154-1-1	EIAR	0.0941501	0.00283307	0.185268	0.0201645	0.11294	0.0993567	0.0460319	0.0511247	0.0778022	0.0631954	0.0757234	0.0735083	0.419051	0.034999	0.057788	0.0704047	0.115369	0.0322769	0.0439757	0.0318392	0.135683	0.297207	0.0913061	0.0615132	0.184728	0.0708444	0.00229879	0.0110043	0.0127527	0.0968227	0.126176	0.140291	0.134217	0.0691386	0.0373625	0.0406922	0.0472645	0.04263	0.0570402	0.0275078	0.0661923	0.0283955	0.0760656	0.026812	0.0522142	0.0944736	0.103946
248	143-5-I	EIAR	0.0543153	0.0098042	0.0363405	0.0346961	0.0345486	0.110632	0.00596058	0.00845561	0.0479178	0.0711937	0.0642473	0.0586711	0.0999555	0.0294347	0.0127341	0.0372416	0.0860076	0.0526879	0.0760888	0.0754578	0.0158822	0.0902817	0.00255806	0.0366686	0.0832562	0.0517746	0.0788507	0.074345	0.058809	0.0560417	0.0537465	0.0706648	0.0484423	0.0487908	0.0357682	0.051077	0.0451903	0.0562471	0.0617948	0.0572419	0.0662825	0.0305115	0.0282635	0.0157066	0.0797223	0.238075	0.307027
249	139-5-j	EIAR	0.102075	0.00511502	0.0712263	0.0709603	0.0661791	0.137147	0.037549	0.0151548	0.0887353	0.103275	0.0936709	0.0956009	0.128552	0.058221	0.0550458	0.0716749	0.122666	0.0888186	0.114732	0.116206	0.0586543	0.115341	0.0731244	0.0825683	0.109587	0.0673237	0.135861	0.130869	0.0967989	0.0842173	0.137068	0.179025	0.13169	0.0686995	0.0422816	0.081646	0.0491115	0.0922934	0.0907001	0.0906589	0.0902502	0.0971721	0.100877	0.0300834	0.0979456	0.350649	0.547852
250	136-a	EIAR	0.0797558	0.0153273	0.0545933	0.052695	0.0630998	0.148886	0.0150289	0.0207952	0.0802886	0.1091	0.10129	0.0987778	0.124214	0.0628753	0.0677905	0.0700576	0.0961458	0.0865341	0.109425	0.112352	0.0286296	0.113682	0.0579152	0.0946873	0.100195	0.0755235	0.10996	0.106889	0.106335	0.0307213	0.138698	0.173537	0.181098	0.0596784	0.0402971	0.0792055	0.0598646	0.0769498	0.0864879	0.0825892	0.0923367	0.124025	0.126681	0.0367434	0.0843285	0.311655	0.484519
251	SC-715-13-2-1	EIAR	0.0369247	0.0215189	0.153429	0.0286179	0.120718	0.0511446	0.058363	0.063169	0.0919794	0.0646054	0.0752648	0.0689995	0.296677	0.0262702	0.034477	0.0298969	0.132433	0.0198561	0.0205348	0.0204156	0.107117	0.244224	0.0586084	0.0460672	0.199744	0.0456186	0.0347455	0.0489077	0.0630197	0.0306623	0.100934	0.114616	0.108282	0.0582676	0.0361477	0.0136978	0.038675	0.0016508	1.41792e-05	0.00326426	0.0100357	0.0139866	0.0812509	0.038731	0.0649754	0.0832041	0.0346242
252	SC-22-430(63)	EIAR	0.0411514	0.0104539	0.0683968	0.0886852	0.0542835	0.0632359	0.009763	0.00114788	0.0234149	0.00224791	0.00581212	0.00817845	0.0492201	0.0246114	0.0259533	0.0896807	0.0145504	0.0275175	0.0399668	0.039492	0.00725188	0.0331841	0.00448303	0.0270771	0.0204603	0.00149295	0.0483526	0.0410192	0.0258479	0.0477407	0.0153406	0.0239602	0.0254605	0.0231031	0.00345433	0.0438338	0.0161827	0.0579138	0.0610058	0.0570534	0.0762582	0.0426522	0.0541453	0.0144508	0.027169	0.0193444	0.00794698
253	Kuleni-C1-101-1-1-1	EIAR	0.0344221	0.00349891	0.0161693	0.00897777	0.00764375	0.0915156	0.019379	0.00693831	0.022216	0.0187869	0.0247834	0.0236863	0.073023	0.00185537	0.000628465	0.0103969	0.0357938	0.0316963	0.0586826	0.0522319	0.025053	0.0481739	0.0259314	0.00688319	0.0246097	0.000405748	0.0728595	0.0656483	0.0372458	0.033608	0.0145026	0.00991718	0.0533608	0.00793289	0.0211158	0.0200871	0.0244329	0.0201986	0.0206266	0.0116603	0.0119548	0.0305078	0.0610346	0.0749391	0.0665636	0.0363833	0.0980781
254	A7033EB	EIAR	0.0753406	0.00280131	0.00204814	0.0646378	0.0651552	0.0912326	0.0886507	0.0763103	0.0308227	0.0259512	0.103798	0.0936375	0.0486355	0.00448257	0.00507448	0.014893	0.0207881	0.0481894	0.0691099	0.0654015	0.0324751	0.0178444	0.00915401	0.0123405	0.0101938	0.0234995	0.0642371	0.0556152	0.01595	0.0472035	0.0452429	0.0550625	0.0349748	0.00855054	0.0339721	0.027643	0.033834	0.027907	0.0183497	0.0291691	0.00707515	0.0352773	0.0686499	0.0813826	0.121114	0.237065	0.303333
255	F7215EB	EIAR	0.0668454	0.0290459	0.00747996	0.0218505	0.0656458	0.0754009	0.378157	0.30455	0.00878522	0.0111	0.0114728	0.0198708	0.0610663	0.0104086	0.0229504	7.43842e-05	0.0452991	0.0526737	0.0712963	0.079198	0.0352078	0.0559603	0.00714401	0.0144883	0.0481469	0.0259354	0.0819674	0.0769629	0.0442333	0.0437585	0.0344483	0.0480192	0.0125105	0.0175091	0.0275462	0.0177222	0.0204224	0.0172435	0.0171822	0.022541	0.0118022	0.0507357	0.0626442	0.0424787	0.252744	0.222526	0.137208
256	142-1-eEB	EIAR	0.108924	0.0204951	0.0656974	0.0832388	0.0746739	0.15613	0.0194414	0.00709449	0.0883842	0.109719	0.112778	0.113292	0.136848	0.066119	0.0708728	0.0826514	0.131812	0.103573	0.13499	0.137533	0.0321766	0.131093	0.055566	0.102388	0.118481	0.0951227	0.139526	0.136086	0.10943	0.0858858	0.167483	0.209526	0.1677	0.0675788	0.0499008	0.0940063	0.0709825	0.103496	0.113614	0.108817	0.116475	0.101138	0.111153	0.03838	0.129763	0.465295	0.646809
257	SC22EB	EIAR	0.0578128	0.0306726	0.206743	0.128117	0.105364	0.0848028	0.0491178	0.0291911	0.0517603	0.023286	0.0339349	0.0448025	0.0872627	0.01027	0.019514	0.0923101	0.0401927	0.0499657	0.0806076	0.0916848	0.0217368	0.0397633	0.0226172	0.0164602	0.0403819	0.0145687	0.0603868	0.0553541	0.0256718	0.0615476	0.00415639	0.0413419	0.0300866	0.0503785	0.0160194	0.0908623	0.0137428	0.103544	0.103555	0.114345	0.108652	0.0550462	0.0687934	0.0196196	0.135218	0.0158203	0.0119157
258	124-b(113)EB	EIAR	0.0294887	0.00809097	0.00675613	0.0243267	0.0266565	0.0576728	0.220057	0.15195	0.0283995	0.0162053	0.0338761	0.039522	0.0561973	0.0135342	0.0062157	0.0036036	0.00868885	0.0395909	0.0593932	0.0609054	0.0150857	0.0485816	0.0151656	0.0562202	0.0101584	0.0368848	0.058502	0.051091	0.0294265	0.00300598	0.0570948	0.0625101	0.0607243	0.0161175	0.00151425	0.0117581	0.00451188	0.014698	0.00872889	0.00771899	0.00130629	0.0649192	0.0532474	0.0154203	0.187073	0.0757726	0.0214662
259	124-b(109)EB	EIAR	0.0572515	0.00940285	0.0180458	0.0262206	0.0614679	0.0741961	0.286413	0.208246	3.43876e-05	0.0145033	0.00713375	0.0124472	0.0627327	0.0133966	0.00414593	0.00430048	0.0413473	0.0470217	0.0712972	0.0778081	0.021687	0.0425749	0.0159441	0.0283196	0.0225589	0.0352619	0.0698721	0.064494	0.035065	0.0416443	0.0319792	0.0459031	0.0492164	0.00114514	0.0182321	0.0154028	0.024158	0.0176444	0.01687	0.00903406	0.00942187	0.0516063	0.0676668	0.0525209	0.175525	0.117289	0.074259
260	144-7-BI08K	EIAR	0.100216	0.0345249	0.0490312	0.0665747	0.0618262	0.142408	0.0263441	0.0176619	0.0956803	0.106017	0.100529	0.0972994	0.133978	0.0493851	0.0704115	0.0672449	0.126531	0.0983385	0.12021	0.123855	0.0172039	0.122345	0.00971652	0.0800626	0.11578	0.0738967	0.13005	0.127451	0.104377	0.0698812	0.101901	0.128965	0.138033	0.0572453	0.0585889	0.0800078	0.0656073	0.0853913	0.0940109	0.0874358	0.0979544	0.0698632	0.0797162	0.0468786	0.109028	0.400609	0.529259
261	(P63-12-2-1/P67-5-1-1)-1-2-B	CIMMYT	0.02862	0.00223286	0.0550213	0.0192961	0.0332909	0.102471	0.0603061	0.0560961	0.0507232	0.050702	0.0485589	0.050209	0.110899	0.0167726	0.0131559	0.0389632	0.0510528	0.0627833	0.0983531	0.0958554	0.0432014	0.0957991	0.0227076	0.0335421	0.0791598	0.00929921	0.0228329	0.0216938	0.036876	0.0806401	0.0620941	0.0786812	0.0992407	0.0473022	0.0126531	0.0295567	0.00760317	0.0212067	0.00581442	0.00942308	0.0137007	0.0893286	0.0928356	0.0285772	0.0582939	0.0836879	0.0962389
262	ZSR923-B*4-5-1-B	CIMMYT	0.13245	0.015193	0.324925	0.0934932	0.161755	0.136237	0.0892556	0.0892068	0.136328	0.0961464	0.120889	0.120585	0.803107	0.0884495	0.129891	0.106349	0.335029	0.0294451	0.0615022	0.0614541	0.252178	0.649231	0.138158	0.123951	0.421729	0.105494	0.0216183	0.0371161	0.0519426	0.0550976	0.181526	0.198961	0.1914	0.137987	0.0789186	0.0910586	0.0905563	0.100967	0.109069	0.0945369	0.118005	0.0785016	0.112411	0.098411	0.114383	0.123338	0.145288
263	P63-C2-FS5-1-3-1-B-2-1-1-B	CIMMYT	0.0243191	0.0174717	0.0513956	0.0196064	0.0163591	0.0736714	0.0203199	0.0160228	0.00589166	0.0130991	0.0440859	0.0269502	0.0988226	0.0248605	0.00915189	0.0254822	0.0229631	0.0461978	0.0630146	0.0610174	0.031914	0.0666339	0.00892785	0.0480024	0.0475669	0.0140036	0.0426102	0.0381418	0.0270529	0.0569338	0.0555067	0.063781	0.045524	0.00167567	0.00119741	0.0183953	0.000381011	0.0202563	0.00663418	0.012088	0.00848951	0.0633281	0.0606558	0.0262488	0.0928389	0.0833236	0.100401
264	MSR-270-2-B*3-5-1-B	CIMMYT	0.113514	0.0443701	0.108018	0.0852967	0.0928146	0.178869	0.0644202	0.0497551	0.112154	0.133754	0.122605	0.121444	0.171865	0.0857814	0.0948412	0.127605	0.149	0.127026	0.143487	0.153119	0.0877168	0.157638	0.164779	0.116101	0.155785	0.113966	0.149828	0.14569	0.156444	0.073134	0.826879	0.789892	0.688751	0.122626	0.0820683	0.143538	0.0980221	0.137013	0.146484	0.135697	0.131891	0.59967	0.656566	0.0343653	0.022142	0.202499	0.228182
265	90323B-1-B-1-B	CIMMYT	0.152373	0.0395055	0.00388321	0.0530085	0.0398765	0.188139	0.0721525	0.0563129	0.146076	0.0996751	0.110474	0.120471	0.179791	0.0831378	0.107622	0.314024	0.0144861	0.340939	0.497182	0.585283	0.122152	0.135501	0.0999038	0.100261	0.342046	0.0676921	0.657091	0.61187	0.39289	0.316953	0.121949	0.109488	0.109908	0.0481714	0.0474604	0.0928022	0.0488036	0.0915608	0.0967721	0.104009	0.10242	0.334263	0.314875	0.0760991	0.102821	0.121027	0.16181
[truncated: 218 more columns]
